# Supplementary material for: The genome of the glasshouse plant noble rhubarb (Rheum nobile) provides a window into alpine adaptation
Source: Commun Biol. 2023 Jul 10;6:706. doi: 10.1038/s42003-023-05044-1 (PMC10333194; doi:10.1038/s42003-023-05044-1)
Supplement: Supplementary file 3 — Supplementary Data 1-5 [file 42003_2023_5044_MOESM3_ESM.xlsx]

## Sheet: Supplementary Data 1
Supplementary Data 1. Species and genomes/transcriptomes used in the phylogenetic analysis.
Accessions	Voucher	Source	Accession ID	Tissue	Raw reads	Genes
Rheum nobile Hook.f. & Thomson pop1	Deng201901 (KUN)	This study	CNP0001526	young leaf	na	58950
Rheum nobile Hook.f. & Thomson pop2	ZHJ8-1 (KUN)	This study	CNP0001526	young leaf	42615068	36132
Rheum alexandrae Batalin pop1	ZHJ18-08 (KUN)	This study	CNP0001526	young leaf	40457066	21542
Rheum alexandrae Batalin pop2	ZHJ18 (KUN)	This study	CNP0001526	young leaf	55316644	37231
Rheum alexandrae Batalin pop3	na	NCBI SRA	SRR7866858	leaf	54118144	38890
Rheum acuminatum Hook.f. & Thomson	na	NCBI SRA	SRR7866855	leaf	67747106	50251
Rheum forrestii Diels	na	NCBI SRA	SRR7866857	leaf	64819746	32157
Rheum franzenbachii	na	NCBI SRA	SRR7866860	leaf	85026322	39908
Rheum moorcroftianum Royle	na	This study	CNP0001526	young leaf	80267812	40312
Rheum officinale Baill.	na	NCBI SRA	SRR7866844	leaf	63086946	36762
Rheum palmatum L.	na	NCBI SRA	SRR7866862	leaf	66270366	37623
Rheum rhabarbarum L.	na	NCBI SRA	SRR867377	na	494293044	57238
Rheum rhomboideum Losinsk	na	NCBI SRA	SRR9110572	flower	48328452	44231
Rheum tanguticum (Maxim. Ex Hook.f.	na	NCBI SRA	SRR4309588	leaf	71664296	45867
Rheum pumilum Maxim.	ZHJ18-48 (KUN)	This study	CNP0001526	young leaf	42595792	42284
Rheum delavayi Franch.	ZHJ18-31 (KUN)	This study	CNP0001526	young leaf	47133366	51968
Rheum kialense Franch.	ZHJ26 (KUN)	This study	CNP0001526	young leaf	46919180	44059
Rumex acetosa L.	na	NCBI SRA	ERR216274;ERR216275	petiole tissue from the leaf	61172018;59580856	56537
Rumex hastatulus Baldw.	na	NCBI SRA	SRR1266797	leaf	172707020	33231
Rumex palustris Sm.	na	NCBI SRA	ERR216276	petiole tissue from the leaf	60741108	34278
Oxyria sinensis Hemsl.	na	NCBI SRA	SRR4308695	leaf	46728342	39237
Oxyria digyna (L.) Hill	na	NCBI SRA	SRR22045469	leaf	92586858	50521

## Sheet: Supplementary Data 2
Supplementary Data 2. Statistics for the Rheum nobile genome sequencing, assembly and annotation.
Sequencing
Illumina clean reads	147.6 Gbp (105-fold)
PacBio clean reads	116.3 Gbp (78-fold)
mRNAseq clean reads	130.3 Gbp
Assembly
Estimated genome size (k-mer)	1.48 Gbp
Assembled genome size	1.36 Gbp
GC content	0.39
Number of contig	245
N50 of contig	9.8 Mbp
Longest contig	23.56 Mbp
BUSCOs	C:96.1% (S:87.3%, D:7.2%), F:1.6%, M:3.9%
Mapping rates	99.37% (genomic reads); 94.66% -96.24% (RNAseq reads)
Merqury QV & error rate	46.3 & 2.33471e-05
Merqury k-mer completeness	0.9924
LAI (LTR Assembly Index)	9.9
Annotation
Number of protein coding genes	58950
Number of tRNA	3310
Number of sRNA	4798
Content of repeats	1,002.07 Mbp (73.54%)
-LTR	552.44 Mbp (40.54%)
-DNA transposons	102.44 Mbp (7.52%)
-LINEs	49.85 Mbp (3.66%)
-SINEs	1.53 Mbp (0.11%)
-Unclassised Repeats	279.86 Mbp (20.54%)

## Sheet: Supplementary Data 3
Supplementary Data 3. Genome data used in the comparative genomic analyses.
Species	Reference
Drosera spatulata Labill.	Palfalvi et al., 2020
Aldrovanda vesiculosa L.	Palfalvi et al., 2020
Fagopyrum tataricum (L.) Gaertn.	Zhang et al., 2017
Rheum nobile Hook.f. & Thomson	This study
Simmondsia chinensis (Link) C.K.	Sturtevant et al., 2020
Amaranthus hypochondriacus L.	Clouse et al., 2016
Beta vulgaris L.	Dohm et al., 2014
Chenopodium quinoa C.L. Willdenow (Willd.)	Jarvis et al., 2017
Spinacia oleracea L.	Xu et al., 2017
Vitis vinifera L.	Jaillon et al., 2007

## Sheet: Supplementary Data 4
Supplementary Data 4. GO Enrichments of the significantly expanded gene families in R. nobile
GO ID	GO Name	P-Value
GO:0006259	DNA metabolic process	1e-131
GO:0015074	DNA integration	1.2e-111
GO:0090304	nucleic acid metabolic process	6.3e-60
GO:0046483	heterocycle metabolic process	1.9e-53
GO:1901360	organic cyclic compound metabolic process	3.6e-51
GO:0006139	nucleobase-containing compound metabolic process	2.1e-48
GO:0042727	flavin-containing compound biosynthetic process	4.9e-45
GO:0009231	riboflavin biosynthetic process	4.9e-45
GO:0034641	cellular nitrogen compound metabolic process	1.1e-43
GO:0006725	cellular aromatic compound metabolic process	8e-41
GO:0071897	DNA biosynthetic process	7.1e-33
GO:0042726	flavin-containing compound metabolic process	1.5e-31
GO:0006771	riboflavin metabolic process	1.5e-31
GO:0090305	nucleic acid phosphodiester bond hydrolysis	7.7e-27
GO:0010112	regulation of systemic acquired resistance	1.1e-26
GO:0090502	RNA phosphodiester bond hydrolysis, endonucleolytic	1.9e-26
GO:0042364	water-soluble vitamin biosynthetic process	4.5e-26
GO:0009110	vitamin biosynthetic process	6.3e-26
GO:0043170	macromolecule metabolic process	8.9e-25
GO:0006278	RNA-dependent DNA biosynthetic process	4.7e-24
GO:0090501	RNA phosphodiester bond hydrolysis	9e-24
GO:0006807	nitrogen compound metabolic process	1e-23
GO:0044238	primary metabolic process	1.5e-22
GO:0044260	cellular macromolecule metabolic process	6e-22
GO:0009627	systemic acquired resistance	2.7e-20
GO:0002682	regulation of immune system process	2.8e-19
GO:0050776	regulation of immune response	2.8e-19
GO:0045088	regulation of innate immune response	2.8e-19
GO:0032101	regulation of response to external stimulus	2.3e-18
GO:0002831	regulation of response to biotic stimulus	2.3e-18
GO:0006767	water-soluble vitamin metabolic process	1.8e-17
GO:0006766	vitamin metabolic process	2.2e-17
GO:0009814	defense response, incompatible interaction	2.7e-17
GO:0071704	organic substance metabolic process	1.1e-16
GO:0031347	regulation of defense response	1.4e-16
GO:0009624	response to nematode	5.1e-16
GO:0006869	lipid transport	1.1e-15
GO:0044237	cellular metabolic process	3.2e-15
GO:0010876	lipid localization	3.6e-15
GO:0080134	regulation of response to stress	1e-12
GO:1901571	fatty acid derivative transport	4.2e-12
GO:0032309	icosanoid secretion	4.2e-12
GO:0050482	arachidonic acid secretion	4.2e-12
GO:0015909	long-chain fatty acid transport	4.2e-12
GO:0071715	icosanoid transport	4.2e-12
GO:1903963	arachidonate transport	4.2e-12
GO:0015908	fatty acid transport	1e-11
GO:0035266	meristem growth	2e-10
GO:0010075	regulation of meristem growth	2e-10
GO:0001522	pseudouridine synthesis	4.3e-10
GO:0010450	inflorescence meristem growth	5e-10
GO:0010081	regulation of inflorescence meristem growth	5e-10
GO:0010451	floral meristem growth	5e-10
GO:0010080	regulation of floral meristem growth	5e-10
GO:0010073	meristem maintenance	9.7e-10
GO:0051707	response to other organism	2e-09
GO:0043207	response to external biotic stimulus	2e-09
GO:0006555	methionine metabolic process	2.5e-09
GO:0009607	response to biotic stimulus	2.7e-09
GO:0010082	regulation of root meristem growth	3.9e-09
GO:0010449	root meristem growth	3.9e-09
GO:2000280	regulation of root development	3.9e-09
GO:0010229	inflorescence development	3.9e-09
GO:0010305	leaf vascular tissue pattern formation	3.9e-09
GO:0009409	response to cold	4.4e-09
GO:0015718	monocarboxylic acid transport	4.4e-09
GO:0044419	interspecies interaction between organisms	4.8e-09
GO:0015936	coenzyme A metabolic process	6.5e-09
GO:0008152	metabolic process	1.6e-08
GO:0070940	dephosphorylation of RNA polymerase II C-terminal domain	1.9e-08
GO:0007034	vacuolar transport	3.9e-08
GO:0006661	phosphatidylinositol biosynthetic process	4.7e-08
GO:0048509	regulation of meristem development	5.5e-08
GO:0009069	serine family amino acid metabolic process	5.9e-08
GO:0048583	regulation of response to stimulus	6.4e-08
GO:0046903	secretion	8e-08
GO:0015918	sterol transport	2.2e-07
GO:0015914	phospholipid transport	4.9e-07
GO:0008612	peptidyl-lysine modification to peptidyl-hypusine	1.1e-06
GO:0097035	regulation of membrane lipid distribution	1.1e-06
GO:0034204	lipid translocation	1.1e-06
GO:0000463	maturation of LSU-rRNA from tricistronic rRNA transcript (SSU-rRNA, 5.8S rRNA, LSU-rRNA)	1.3e-06
GO:0009605	response to external stimulus	1.7e-06
GO:0015850	organic hydroxy compound transport	1.8e-06
GO:0030259	lipid glycosylation	1.9e-06
GO:0042254	ribosome biogenesis	2.6e-06
GO:0048507	meristem development	2.8e-06
GO:0046474	glycerophospholipid biosynthetic process	3.3e-06
GO:0010015	root morphogenesis	3.9e-06
GO:0000470	maturation of LSU-rRNA	3.9e-06
GO:0009266	response to temperature stimulus	4.1e-06
GO:0000096	sulfur amino acid metabolic process	6.2e-06
GO:0006730	one-carbon metabolic process	9.3e-06
GO:0009640	photomorphogenesis	1e-05
GO:0007021	tubulin complex assembly	1.1e-05
GO:1901362	organic cyclic compound biosynthetic process	2.4e-05
GO:0007023	post-chaperonin tubulin folding pathway	2.5e-05
GO:0009395	phospholipid catabolic process	2.7e-05
GO:0022613	ribonucleoprotein complex biogenesis	2.9e-05
GO:0010051	xylem and phloem pattern formation	3.3e-05
GO:0045017	glycerolipid biosynthetic process	4.1e-05
GO:0048638	regulation of developmental growth	7e-05
GO:0006644	phospholipid metabolic process	0.0001
GO:0009987	cellular process	0.00012
GO:0046434	organophosphate catabolic process	0.00014
GO:0003002	regionalization	0.00019
GO:0015711	organic anion transport	0.00022
GO:0007389	pattern specification process	0.00025
GO:0009909	regulation of flower development	0.00031
GO:0008272	sulfate transport	0.00031
GO:0040008	regulation of growth	0.00032
GO:0098542	defense response to other organism	0.00033
GO:0008654	phospholipid biosynthetic process	0.00033
GO:0018130	heterocycle biosynthetic process	0.00033
GO:0006820	anion transport	0.00042
GO:0006281	DNA repair	0.00043
GO:0002239	response to oomycetes	0.00051
GO:0002229	defense response to oomycetes	0.00051
GO:0033865	nucleoside bisphosphate metabolic process	0.00056
GO:0034032	purine nucleoside bisphosphate metabolic process	0.00056
GO:0033875	ribonucleoside bisphosphate metabolic process	0.00056
GO:0006974	cellular response to DNA damage stimulus	0.0006
GO:0072348	sulfur compound transport	0.0006
GO:0006694	steroid biosynthetic process	0.00081
GO:0031119	tRNA pseudouridine synthesis	0.00081
GO:1901605	alpha-amino acid metabolic process	0.00096
GO:0033036	macromolecule localization	0.0011
GO:1905392	plant organ morphogenesis	0.0011
GO:0048831	regulation of shoot system development	0.0011
GO:0031647	regulation of protein stability	0.0012
GO:0050821	protein stabilization	0.0012
GO:0002376	immune system process	0.0013
GO:0006955	immune response	0.0013
GO:0045087	innate immune response	0.0013
GO:0006412	translation	0.0013
GO:0008202	steroid metabolic process	0.0017

## Sheet: Supplementary Data 5
Supplementary Data 5. GO Enrichments for the significantly down- and up-regulated genes in yellowish bracts compared to green leaves.
ID	Description	GeneRatio	BgRatio	pvalue	p.adjust	qvalue	geneID	Count	Category
GO:0015979	photosynthesis	36/507	183/17982	1.94e-20	3.34308e-17	3e-17	jg67041/jg55090/jg1703/jg1701/jg1715/jg19136/jg74542/jg43638/jg1695/jg53499/jg71399/jg29917/jg4864/jg25233/jg21162/jg37782/jg62271/jg37920/jg66696/jg6584/jg1725/jg32253/jg82308/jg8813/jg69401/jg82286/jg22052/jg3380/jg19931/jg5204/jg39091/jg6030/jg35197/jg45563/jg71400/jg32078	36	down-regulated
GO:0019684	photosynthesis, light reaction	26/507	126/17982	1.24e-15	1.06544e-12	9.57e-13	jg55090/jg1715/jg74542/jg1695/jg53499/jg71399/jg4864/jg25233/jg21162/jg37782/jg62271/jg66696/jg6584/jg1725/jg32253/jg8813/jg69401/jg22052/jg3380/jg5204/jg39091/jg6030/jg35197/jg45563/jg71400/jg32078	26	down-regulated
GO:0006091	generation of precursor metabolites and energy	34/507	345/17982	2.48e-10	1.41556e-07	1.27e-07	jg11540/jg55090/jg11541/jg1715/jg74542/jg1695/jg53499/jg5602/jg71399/jg4864/jg25233/jg40548/jg21162/jg37782/jg70696/jg62271/jg66696/jg6584/jg1725/jg32253/jg8813/jg69401/jg22052/jg3380/jg5204/jg39091/jg6030/jg56292/jg35197/jg45563/jg71400/jg84736/jg32078/jg15115	34	down-regulated
GO:0009767	photosynthetic electron transport chain	14/507	56/17982	3.29e-10	1.41556e-07	1.27e-07	jg53499/jg4864/jg21162/jg37782/jg62271/jg66696/jg32253/jg69401/jg22052/jg39091/jg6030/jg45563/jg71400/jg32078	14	down-regulated
GO:0022900	electron transport chain	18/507	114/17982	3.08e-09	1.06132e-06	9.54e-07	jg11540/jg11541/jg53499/jg5602/jg4864/jg21162/jg37782/jg62271/jg66696/jg32253/jg69401/jg22052/jg39091/jg6030/jg45563/jg71400/jg84736/jg32078	18	down-regulated
GO:0009773	photosynthetic electron transport in photosystem I	9/507	23/17982	6.03e-09	1.72986e-06	1.55e-06	jg4864/jg21162/jg62271/jg32253/jg69401/jg39091/jg6030/jg45563/jg32078	9	down-regulated
GO:0098656	anion transmembrane transport	29/507	357/17982	3.62e-07	8.89428e-05	7.99e-05	jg39549/jg37773/jg29446/jg55779/jg17308/jg55794/jg36003/jg24159/jg21891/jg17824/jg17825/jg79254/jg67601/jg72570/jg62372/jg52373/jg76520/jg80171/jg294/jg29490/jg74400/jg250/jg21635/jg62291/jg64381/jg81266/jg55827/jg33907/jg29811	29	down-regulated
GO:0010207	photosystem II assembly	7/507	23/17982	2.25e-06	0.000484182	0.000435	jg55090/jg1715/jg1695/jg71399/jg6584/jg1725/jg35197	7	down-regulated
GO:0006720	isoprenoid metabolic process	26/507	356/17982	1.01e-05	0.00193325	0.00174	jg54004/jg63756/jg11540/jg11541/jg63746/jg63743/jg34313/jg63752/jg7049/jg55123/jg60209/jg59991/jg55121/jg44753/jg35573/jg21148/jg8688/jg34185/jg24840/jg63741/jg20422/jg25377/jg83110/jg60358/jg84956/jg4590	26	down-regulated
GO:0016101	diterpenoid metabolic process	14/507	136/17982	3.07e-05	0.0052784	0.00474	jg63756/jg11540/jg11541/jg63746/jg63743/jg63752/jg7049/jg35573/jg21148/jg63741/jg20422/jg25377/jg83110/jg84956	14	down-regulated
GO:0015706	nitrate transport	7/507	35/17982	4.6e-05	0.0072033	0.00647	jg39549/jg37773/jg21891/jg80171/jg29490/jg55827/jg29811	7	down-regulated
GO:0006721	terpenoid metabolic process	22/507	304/17982	5.53e-05	0.00792756	0.00712	jg54004/jg63756/jg11540/jg11541/jg63746/jg63743/jg34313/jg63752/jg7049/jg60209/jg59991/jg35573/jg21148/jg8688/jg34185/jg24840/jg63741/jg20422/jg25377/jg83110/jg60358/jg84956	22	down-regulated
GO:0008299	isoprenoid biosynthetic process	21/507	286/17982	6.6e-05	0.00825294	0.00742	jg54004/jg63756/jg11540/jg11541/jg63746/jg63743/jg63752/jg55123/jg60209/jg55121/jg44753/jg35573/jg21148/jg8688/jg24840/jg63741/jg20422/jg25377/jg83110/jg60358/jg4590	21	down-regulated
GO:0051289	protein homotetramerization	7/507	37/17982	6.71e-05	0.00825294	0.00742	jg11540/jg11541/jg37920/jg14141/jg4303/jg38629/jg35384	7	down-regulated
GO:0031668	cellular response to extracellular stimulus	24/507	355/17982	7.56e-05	0.00867375	0.00779	jg25426/jg65711/jg84412/jg37773/jg48919/jg17308/jg67486/jg18273/jg38210/jg87290/jg85871/jg56966/jg62372/jg8093/jg14141/jg55634/jg55817/jg12927/jg66923/jg74803/jg67484/jg62291/jg77675/jg81459	24	down-regulated
GO:0052314	phytoalexin metabolic process	9/507	67/17982	0.000105	0.00886799	0.00797	jg63756/jg63746/jg63743/jg63752/jg42564/jg35573/jg21148/jg5535/jg63741	9	down-regulated
GO:0052315	phytoalexin biosynthetic process	9/507	67/17982	0.000105	0.00886799	0.00797	jg63756/jg63746/jg63743/jg63752/jg42564/jg35573/jg21148/jg5535/jg63741	9	down-regulated
GO:0016102	diterpenoid biosynthetic process	12/507	116/17982	0.000107	0.00886799	0.00797	jg63756/jg11540/jg11541/jg63746/jg63743/jg63752/jg35573/jg21148/jg63741/jg20422/jg25377/jg83110	12	down-regulated
GO:0009648	photoperiodism	13/507	134/17982	0.000108	0.00886799	0.00797	jg69507/jg69453/jg61320/jg15439/jg69013/jg69486/jg53209/jg72945/jg69518/jg20422/jg15046/jg40830/jg8635	13	down-regulated
GO:0051501	diterpene phytoalexin metabolic process	7/507	40/17982	0.000113	0.00886799	0.00797	jg63756/jg63746/jg63743/jg63752/jg35573/jg21148/jg63741	7	down-regulated
GO:0051502	diterpene phytoalexin biosynthetic process	7/507	40/17982	0.000113	0.00886799	0.00797	jg63756/jg63746/jg63743/jg63752/jg35573/jg21148/jg63741	7	down-regulated
GO:0009403	toxin biosynthetic process	9/507	68/17982	0.000118	0.00886799	0.00797	jg63756/jg63746/jg63743/jg63752/jg42564/jg35573/jg21148/jg5535/jg63741	9	down-regulated
GO:0048582	positive regulation of post-embryonic development	17/507	213/17982	0.000119	0.00886799	0.00797	jg51489/jg74384/jg69507/jg52798/jg34313/jg8604/jg69453/jg18273/jg8079/jg69486/jg64861/jg72945/jg37761/jg69518/jg15046/jg8635/jg58735	17	down-regulated
GO:0009991	response to extracellular stimulus	26/507	418/17982	0.00015	0.0107486	0.00966	jg25426/jg65711/jg84412/jg11540/jg37773/jg11541/jg48919/jg17308/jg67486/jg18273/jg38210/jg87290/jg85871/jg56966/jg62372/jg8093/jg14141/jg55634/jg55817/jg12927/jg66923/jg74803/jg67484/jg62291/jg77675/jg81459	26	down-regulated
GO:0071496	cellular response to external stimulus	24/507	374/17982	0.000168	0.0109679	0.00985	jg25426/jg65711/jg84412/jg37773/jg48919/jg17308/jg67486/jg18273/jg38210/jg87290/jg85871/jg56966/jg62372/jg8093/jg14141/jg55634/jg55817/jg12927/jg66923/jg74803/jg67484/jg62291/jg77675/jg81459	24	down-regulated
GO:0006820	anion transport	29/507	494/17982	0.000172	0.0109679	0.00985	jg39549/jg37773/jg29446/jg55779/jg17308/jg55794/jg36003/jg24159/jg21891/jg17824/jg17825/jg79254/jg67601/jg72570/jg62372/jg52373/jg76520/jg80171/jg294/jg29490/jg74400/jg250/jg21635/jg62291/jg64381/jg81266/jg55827/jg33907/jg29811	29	down-regulated
GO:0010200	response to chitin	20/507	284/17982	0.000172	0.0109679	0.00985	jg34189/jg33765/jg43509/jg35032/jg55277/jg72945/jg57261/jg4303/jg55349/jg74803/jg16732/jg58483/jg14304/jg15046/jg53781/jg74455/jg8194/jg53659/jg81459/jg25307	20	down-regulated
GO:0046351	disaccharide biosynthetic process	8/507	58/17982	0.00021	0.0125072	0.0112	jg53148/jg19136/jg70928/jg4864/jg29396/jg5535/jg45563/jg35366	8	down-regulated
GO:0010229	inflorescence development	7/507	44/17982	0.000211	0.0125072	0.0112	jg51489/jg59587/jg8604/jg69486/jg69518/jg65703/jg8635	7	down-regulated
GO:0010228	vegetative to reproductive phase transition of meristem	17/507	225/17982	0.000229	0.0129471	0.0116	jg51489/jg29264/jg69507/jg8604/jg69453/jg55550/jg61320/jg15439/jg69013/jg69486/jg53209/jg69518/jg38816/jg20422/jg40830/jg13131/jg8635	17	down-regulated
GO:0030001	metal ion transport	25/507	406/17982	0.000233	0.0129471	0.0116	jg33878/jg50545/jg39564/jg54163/jg69276/jg29233/jg77736/jg53588/jg34235/jg56754/jg79287/jg29490/jg68167/jg57308/jg6978/jg17182/jg67387/jg67374/jg7027/jg78441/jg55455/jg55827/jg47524/jg77041/jg83763	25	down-regulated
GO:0010257	NADH dehydrogenase complex assembly	4/507	12/17982	0.000258	0.013884	0.0125	jg39942/jg64606/jg69401/jg23315	4	down-regulated
GO:0009765	photosynthesis, light harvesting	6/507	35/17982	0.000395	0.0205911	0.0185	jg55090/jg74542/jg25233/jg6584/jg3380/jg5204	6	down-regulated
GO:0048573	photoperiodism, flowering	11/507	115/17982	0.000407	0.0206159	0.0185	jg69507/jg69453/jg61320/jg15439/jg69013/jg69486/jg53209/jg69518/jg20422/jg40830/jg8635	11	down-regulated
GO:0051262	protein tetramerization	8/507	66/17982	0.000516	0.025395	0.0228	jg11540/jg11541/jg37920/jg14141/jg4303/jg38629/jg35384/jg84956	8	down-regulated
GO:0006094	gluconeogenesis	5/507	25/17982	0.000582	0.0278029	0.025	jg19136/jg4864/jg70696/jg56292/jg45563	5	down-regulated
GO:0009909	regulation of flower development	20/507	315/17982	0.000656	0.0282162	0.0254	jg51489/jg69507/jg37472/jg8604/jg69453/jg15439/jg69013/jg69486/jg64861/jg72945/jg72322/jg37928/jg69518/jg14304/jg15046/jg61298/jg39611/jg8635/jg58735/jg39262	20	down-regulated
GO:0048572	short-day photoperiodism	4/507	15/17982	0.000666	0.0282162	0.0254	jg69486/jg69518/jg20422/jg8635	4	down-regulated
GO:0048575	short-day photoperiodism, flowering	4/507	15/17982	0.000666	0.0282162	0.0254	jg69486/jg69518/jg20422/jg8635	4	down-regulated
GO:0043562	cellular response to nitrogen levels	7/507	53/17982	0.000682	0.0282162	0.0254	jg65711/jg37773/jg48919/jg55634/jg55817/jg12927/jg81459	7	down-regulated
GO:0006995	cellular response to nitrogen starvation	5/507	26/17982	0.000704	0.0282162	0.0254	jg65711/jg48919/jg55634/jg55817/jg12927	5	down-regulated
GO:1903825	organic acid transmembrane transport	14/507	183/17982	0.000706	0.0282162	0.0254	jg29446/jg55779/jg55794/jg24159/jg17824/jg17825/jg79254/jg72570/jg52373/jg76520/jg74400/jg21635/jg64381/jg81266	14	down-regulated
GO:1905039	carboxylic acid transmembrane transport	14/507	183/17982	0.000706	0.0282162	0.0254	jg29446/jg55779/jg55794/jg24159/jg17824/jg17825/jg79254/jg72570/jg52373/jg76520/jg74400/jg21635/jg64381/jg81266	14	down-regulated
GO:0009867	jasmonic acid mediated signaling pathway	11/507	123/17982	0.000721	0.0282162	0.0254	jg60858/jg35046/jg35044/jg61757/jg33765/jg53588/jg28728/jg78499/jg55433/jg34786/jg29117	11	down-regulated
GO:0034754	cellular hormone metabolic process	9/507	87/17982	0.000765	0.0292707	0.0263	jg8212/jg11540/jg7942/jg11541/jg32590/jg15676/jg3133/jg4527/jg84956	9	down-regulated
GO:0015698	inorganic anion transport	13/507	168/17982	0.000974	0.0364488	0.0327	jg39549/jg37773/jg17308/jg21891/jg62372/jg80171/jg294/jg29490/jg250/jg62291/jg55827/jg33907/jg29811	13	down-regulated
GO:0019319	hexose biosynthetic process	5/507	28/17982	0.001	0.0367433	0.033	jg19136/jg4864/jg70696/jg56292/jg45563	5	down-regulated
GO:0071395	cellular response to jasmonic acid stimulus	11/507	131/17982	0.00121	0.0435597	0.0391	jg60858/jg35046/jg35044/jg61757/jg33765/jg53588/jg28728/jg78499/jg55433/jg34786/jg29117	11	down-regulated
GO:0006000	fructose metabolic process	5/507	30/17982	0.00139	0.0487892	0.0438	jg11540/jg11541/jg19136/jg4864/jg45563	5	down-regulated
GO:0042631	cellular response to water deprivation	7/507	60/17982	0.00144	0.0496311	0.0446	jg25426/jg18273/jg87290/jg85871/jg56966/jg14141/jg66923	7	down-regulated
GO:0009834	plant-type secondary cell wall biogenesis	25/690	70/17982	3.2948e-18	6.50393e-15	5.93757e-15	jg4899/jg27741/jg4970/jg41100/jg49433/jg87198/jg65837/jg48999/jg14796/jg35291/jg25279/jg38939/jg56548/jg41658/jg38940/jg19160/jg41251/jg17826/jg55192/jg8411/jg14160/jg11663/jg56587/jg74644/jg21224	25	up-regulated
GO:0010383	cell wall polysaccharide metabolic process	24/690	136/17982	3.63345e-10	2.40016e-07	2.19116e-07	jg41100/jg49433/jg87198/jg69689/jg25279/jg67668/jg38939/jg75698/jg12/jg56548/jg61993/jg38940/jg56768/jg54495/jg19160/jg41251/jg21483/jg70874/jg32311/jg67679/jg56877/jg70746/jg39384/jg70757	24	up-regulated
GO:0009832	plant-type cell wall biogenesis	30/690	207/17982	3.64767e-10	2.40016e-07	2.19116e-07	jg4899/jg27741/jg4970/jg41100/jg49433/jg87198/jg65837/jg48999/jg14796/jg35291/jg25279/jg38939/jg56548/jg41658/jg38940/jg36813/jg54495/jg19160/jg41251/jg17826/jg8657/jg32311/jg55192/jg8411/jg14160/jg11663/jg39384/jg56587/jg74644/jg21224	30	up-regulated
GO:0071669	plant-type cell wall organization or biogenesis	42/690	379/17982	6.96276e-10	2.99125e-07	2.73078e-07	jg4899/jg27741/jg84330/jg53477/jg4970/jg28146/jg41100/jg49433/jg87198/jg65837/jg48999/jg14796/jg35291/jg32512/jg25279/jg38939/jg56548/jg41658/jg38940/jg72952/jg56768/jg36813/jg2772/jg23328/jg54495/jg19160/jg41251/jg17826/jg8657/jg56172/jg54791/jg32311/jg55192/jg8411/jg14160/jg11663/jg39384/jg56587/jg74644/jg34228/jg21224/jg60773	42	up-regulated
GO:0042546	cell wall biogenesis	34/690	266/17982	7.57663e-10	2.99125e-07	2.73078e-07	jg4899/jg27741/jg4970/jg41100/jg49433/jg87198/jg65837/jg48999/jg14796/jg35291/jg25279/jg38939/jg75698/jg56548/jg61993/jg41658/jg38940/jg56768/jg36813/jg54495/jg19160/jg41251/jg70874/jg17826/jg8657/jg32311/jg55192/jg8411/jg14160/jg11663/jg39384/jg56587/jg74644/jg21224	34	up-regulated
GO:0044550	secondary metabolite biosynthetic process	39/690	342/17982	1.25791e-09	4.13854e-07	3.77816e-07	jg4899/jg32320/jg32306/jg3362/jg38868/jg67668/jg12/jg56499/jg36584/jg56843/jg17360/jg53614/jg7351/jg62264/jg54495/jg56655/jg64351/jg48107/jg48104/jg32311/jg471/jg67679/jg15569/jg24130/jg20884/jg11050/jg70746/jg15542/jg37826/jg56654/jg39384/jg64353/jg15563/jg37811/jg56587/jg15495/jg37825/jg70757/jg12611	39	up-regulated
GO:0044036	cell wall macromolecule metabolic process	25/690	160/17982	2.21248e-09	6.23918e-07	5.69588e-07	jg27741/jg41100/jg49433/jg87198/jg69689/jg25279/jg67668/jg38939/jg75698/jg12/jg56548/jg61993/jg38940/jg56768/jg54495/jg19160/jg41251/jg21483/jg70874/jg32311/jg67679/jg56877/jg70746/jg39384/jg70757	25	up-regulated
GO:0045492	xylan biosynthetic process	12/690	41/17982	2.63118e-08	6.49245e-06	5.92709e-06	jg41100/jg49433/jg87198/jg25279/jg38939/jg75698/jg56548/jg61993/jg38940/jg56768/jg41251/jg70874	12	up-regulated
GO:0045491	xylan metabolic process	15/690	73/17982	9.08449e-08	1.99253e-05	1.81902e-05	jg41100/jg49433/jg87198/jg69689/jg25279/jg38939/jg75698/jg56548/jg61993/jg38940/jg56768/jg19160/jg41251/jg21483/jg70874	15	up-regulated
GO:0070592	cell wall polysaccharide biosynthetic process	15/690	74/17982	1.09953e-07	2.17048e-05	1.98147e-05	jg41100/jg49433/jg87198/jg25279/jg38939/jg75698/jg56548/jg61993/jg38940/jg56768/jg54495/jg41251/jg70874/jg32311/jg39384	15	up-regulated
GO:0044038	cell wall macromolecule biosynthetic process	15/690	77/17982	1.91117e-07	3.14387e-05	2.8701e-05	jg41100/jg49433/jg87198/jg25279/jg38939/jg75698/jg56548/jg61993/jg38940/jg56768/jg54495/jg41251/jg70874/jg32311/jg39384	15	up-regulated
GO:0070589	cellular component macromolecule biosynthetic process	15/690	77/17982	1.91117e-07	3.14387e-05	2.8701e-05	jg41100/jg49433/jg87198/jg25279/jg38939/jg75698/jg56548/jg61993/jg38940/jg56768/jg54495/jg41251/jg70874/jg32311/jg39384	15	up-regulated
GO:0042445	hormone metabolic process	36/690	372/17982	3.62559e-07	5.50532e-05	5.02592e-05	jg87599/jg87663/jg19788/jg56499/jg36584/jg65580/jg22106/jg4553/jg69244/jg82267/jg10931/jg64351/jg74040/jg59612/jg25438/jg15569/jg26124/jg26119/jg38458/jg14216/jg15542/jg37826/jg52200/jg64353/jg15563/jg70315/jg37811/jg87757/jg78148/jg15495/jg62486/jg23889/jg37825/jg85289/jg12611/jg68023	36	up-regulated
GO:0009699	phenylpropanoid biosynthetic process	21/690	154/17982	4.55939e-07	6.42873e-05	5.86892e-05	jg4899/jg32320/jg3362/jg38868/jg67668/jg12/jg56499/jg36584/jg53614/jg62264/jg54495/jg56655/jg32311/jg67679/jg24130/jg20884/jg70746/jg56654/jg39384/jg56587/jg70757	21	up-regulated
GO:0045229	external encapsulating structure organization	37/690	396/17982	5.9398e-07	7.81677e-05	7.1361e-05	jg27741/jg63080/jg84330/jg76457/jg53477/jg28146/jg32512/jg41388/jg61993/jg32308/jg72952/jg56768/jg37890/jg2772/jg54495/jg33200/jg46985/jg64351/jg8657/jg56172/jg54791/jg32311/jg33199/jg15569/jg56877/jg15542/jg37826/jg39384/jg64353/jg15563/jg37734/jg37811/jg19609/jg505/jg15495/jg37825/jg60773	37	up-regulated
GO:0010410	hemicellulose metabolic process	15/690	87/17982	9.99e-07	0.000123252	0.000112519	jg41100/jg49433/jg87198/jg69689/jg25279/jg38939/jg75698/jg56548/jg61993/jg38940/jg56768/jg19160/jg41251/jg21483/jg70874	15	up-regulated
GO:0009808	lignin metabolic process	14/690	80/17982	1.90037e-06	0.000220667	0.000201451	jg4899/jg67668/jg12/jg56499/jg36584/jg62264/jg56655/jg67679/jg24130/jg20884/jg70746/jg56654/jg56587/jg70757	14	up-regulated
GO:0071555	cell wall organization	31/690	329/17982	4.08447e-06	0.000425865	0.000388781	jg27741/jg84330/jg76457/jg53477/jg28146/jg32512/jg61993/jg72952/jg56768/jg2772/jg54495/jg33200/jg46985/jg64351/jg8657/jg56172/jg54791/jg32311/jg33199/jg15569/jg56877/jg15542/jg37826/jg39384/jg64353/jg15563/jg37811/jg505/jg15495/jg37825/jg60773	31	up-regulated
GO:0009809	lignin biosynthetic process	12/690	63/17982	4.099e-06	0.000425865	0.000388781	jg4899/jg67668/jg12/jg62264/jg56655/jg67679/jg24130/jg20884/jg70746/jg56654/jg56587/jg70757	12	up-regulated
GO:0005976	polysaccharide metabolic process	35/690	399/17982	4.99097e-06	0.000492608	0.000449712	jg27741/jg8280/jg41100/jg49433/jg87198/jg38396/jg65837/jg48999/jg14796/jg69689/jg14165/jg32512/jg25279/jg67668/jg38939/jg75698/jg12/jg56548/jg61993/jg38940/jg71883/jg56768/jg54495/jg19160/jg41251/jg21483/jg70874/jg32311/jg62713/jg67679/jg56877/jg70746/jg39384/jg51509/jg70757	35	up-regulated
GO:0044347	cell wall polysaccharide catabolic process	6/690	14/17982	7.20418e-06	0.000677193	0.000618224	jg67668/jg12/jg67679/jg56877/jg70746/jg70757	6	up-regulated
GO:0009698	phenylpropanoid metabolic process	21/690	184/17982	8.29701e-06	0.000744468	0.00067964	jg4899/jg32320/jg3362/jg38868/jg67668/jg12/jg56499/jg36584/jg53614/jg62264/jg54495/jg56655/jg32311/jg67679/jg24130/jg20884/jg70746/jg56654/jg39384/jg56587/jg70757	21	up-regulated
GO:0090696	post-embryonic plant organ development	29/690	310/17982	9.54577e-06	0.000819276	0.000747934	jg32980/jg53695/jg41232/jg56561/jg37783/jg72159/jg28684/jg3021/jg25100/jg28748/jg55271/jg30709/jg71875/jg47174/jg49256/jg81210/jg17852/jg82297/jg56172/jg53389/jg51345/jg81683/jg14603/jg32446/jg32696/jg38457/jg40007/jg35098/jg9505	29	up-regulated
GO:0090698	post-embryonic plant morphogenesis	31/690	344/17982	1.00926e-05	0.000830115	0.000757829	jg32980/jg53695/jg41232/jg39882/jg56561/jg37783/jg72159/jg40779/jg28684/jg59990/jg3021/jg25100/jg4553/jg30709/jg71875/jg47174/jg49256/jg17852/jg74523/jg82297/jg56172/jg56589/jg53389/jg51345/jg81683/jg32446/jg32696/jg65761/jg38457/jg40007/jg81077	31	up-regulated
GO:0009759	indole glucosinolate biosynthetic process	6/690	15/17982	1.16175e-05	0.000917315	0.000837436	jg64351/jg15569/jg15542/jg64353/jg15563/jg15495	6	up-regulated
GO:0034637	cellular carbohydrate biosynthetic process	25/690	250/17982	1.25421e-05	0.000952238	0.000869318	jg32378/jg27741/jg41100/jg49433/jg87198/jg65837/jg48999/jg14796/jg14165/jg25279/jg38939/jg75698/jg56548/jg61993/jg38940/jg71883/jg56768/jg54495/jg41251/jg70874/jg55720/jg29769/jg32311/jg39384/jg6611	25	up-regulated
GO:0033692	cellular polysaccharide biosynthetic process	21/690	190/17982	1.36431e-05	0.000968024	0.000883729	jg27741/jg41100/jg49433/jg87198/jg65837/jg48999/jg14796/jg14165/jg25279/jg38939/jg75698/jg56548/jg61993/jg38940/jg71883/jg56768/jg54495/jg41251/jg70874/jg32311/jg39384	21	up-regulated
GO:0010143	cutin biosynthetic process	10/690	49/17982	1.37308e-05	0.000968024	0.000883729	jg51123/jg72159/jg55253/jg51101/jg51125/jg7351/jg25274/jg51111/jg51119/jg51345	10	up-regulated
GO:1905393	plant organ formation	23/690	224/17982	1.80972e-05	0.00123186	0.00112459	jg32980/jg53695/jg41232/jg56561/jg30264/jg72159/jg3021/jg45041/jg30709/jg7792/jg71875/jg47174/jg49256/jg17852/jg82297/jg56172/jg53389/jg51345/jg81683/jg32696/jg13295/jg38457/jg81077	23	up-regulated
GO:1901657	glycosyl compound metabolic process	29/690	322/17982	1.96006e-05	0.00128972	0.00117741	jg30115/jg87599/jg87663/jg14495/jg35772/jg66358/jg81141/jg21098/jg64351/jg83570/jg15569/jg7713/jg74371/jg15542/jg79976/jg79963/jg37826/jg64353/jg15563/jg37811/jg7710/jg15495/jg37825/jg11284/jg11285/jg41478/jg7712/jg68023/jg11287	29	up-regulated
GO:0071103	DNA conformation change	18/690	153/17982	2.3952e-05	0.0015252	0.00139239	jg77937/jg49225/jg44032/jg63690/jg20633/jg65531/jg12113/jg65528/jg43984/jg70839/jg69744/jg86293/jg69735/jg14259/jg63172/jg49655/jg67427/jg67261	18	up-regulated
GO:0090697	post-embryonic plant organ morphogenesis	22/690	220/17982	4.10582e-05	0.00253278	0.00231222	jg32980/jg53695/jg41232/jg56561/jg37783/jg72159/jg28684/jg3021/jg25100/jg30709/jg71875/jg47174/jg49256/jg17852/jg82297/jg56172/jg53389/jg51345/jg81683/jg32696/jg38457/jg40007	22	up-regulated
GO:0042545	cell wall modification	16/690	133/17982	5.10291e-05	0.00305247	0.00278666	jg84330/jg56768/jg33200/jg46985/jg64351/jg56172/jg54791/jg33199/jg15569/jg15542/jg37826/jg64353/jg15563/jg37811/jg15495/jg37825	16	up-regulated
GO:0048646	anatomical structure formation involved in morphogenesis	35/690	446/17982	5.28778e-05	0.00307002	0.00280269	jg32980/jg63080/jg53695/jg41232/jg56561/jg30264/jg69003/jg72159/jg41388/jg3021/jg32480/jg45041/jg40619/jg15951/jg32308/jg37890/jg30709/jg7792/jg71875/jg47174/jg49256/jg17852/jg82297/jg56172/jg53389/jg51345/jg81683/jg32446/jg32696/jg37734/jg13295/jg19609/jg38457/jg61187/jg81077	35	up-regulated
GO:0044264	cellular polysaccharide metabolic process	26/690	291/17982	5.95404e-05	0.00335808	0.00306566	jg27741/jg8280/jg41100/jg49433/jg87198/jg38396/jg65837/jg48999/jg14796/jg69689/jg14165/jg25279/jg38939/jg75698/jg56548/jg61993/jg38940/jg71883/jg56768/jg54495/jg41251/jg70874/jg32311/jg56877/jg39384/jg51509	26	up-regulated
GO:0052482	defense response by cell wall thickening	9/690	47/17982	6.30334e-05	0.00336292	0.00307008	jg64351/jg15569/jg15542/jg37826/jg64353/jg15563/jg37811/jg15495/jg37825	9	up-regulated
GO:0052544	defense response by callose deposition in cell wall	9/690	47/17982	6.30334e-05	0.00336292	0.00307008	jg64351/jg15569/jg15542/jg37826/jg64353/jg15563/jg37811/jg15495/jg37825	9	up-regulated
GO:0010093	specification of floral organ identity	8/690	37/17982	6.48881e-05	0.00337076	0.00307724	jg32980/jg53695/jg41232/jg30709/jg47174/jg49256/jg81683/jg32696	8	up-regulated
GO:0006268	DNA unwinding involved in DNA replication	7/690	28/17982	6.94926e-05	0.00351739	0.0032111	jg77937/jg49225/jg65531/jg12113/jg65528/jg14259/jg67261	7	up-regulated
GO:0090701	specification of plant organ identity	8/690	38/17982	7.94535e-05	0.00392103	0.00357959	jg32980/jg53695/jg41232/jg30709/jg47174/jg49256/jg81683/jg32696	8	up-regulated
GO:0006949	syncytium formation	5/690	13/17982	8.16234e-05	0.00392987	0.00358766	jg69003/jg32480/jg40619/jg15951/jg61187	5	up-regulated
GO:0009914	hormone transport	18/690	170/17982	9.69647e-05	0.00449065	0.00409961	jg41774/jg56561/jg3521/jg45041/jg57647/jg3019/jg20719/jg71875/jg81502/jg67086/jg8411/jg32446/jg21541/jg3468/jg37381/jg65189/jg2579/jg81077	18	up-regulated
GO:0000271	polysaccharide biosynthetic process	21/690	217/17982	9.78207e-05	0.00449065	0.00409961	jg27741/jg41100/jg49433/jg87198/jg65837/jg48999/jg14796/jg14165/jg25279/jg38939/jg75698/jg56548/jg61993/jg38940/jg71883/jg56768/jg54495/jg41251/jg70874/jg32311/jg39384	21	up-regulated
GO:0033353	S-adenosylmethionine cycle	6/690	21/17982	0.000103395	0.00453561	0.00414065	jg7713/jg7710/jg11284/jg11285/jg7712/jg11287	6	up-regulated
GO:0046439	L-cysteine metabolic process	6/690	21/17982	0.000103395	0.00453561	0.00414065	jg7713/jg7710/jg11284/jg11285/jg7712/jg11287	6	up-regulated
GO:0034754	cellular hormone metabolic process	12/690	87/17982	0.00011762	0.00504743	0.0046079	jg19788/jg22106/jg4553/jg64351/jg59612/jg15569/jg15542/jg64353/jg15563/jg70315/jg15495/jg85289	12	up-regulated
GO:0016138	glycoside biosynthetic process	5/690	14/17982	0.000122968	0.00516463	0.0047149	jg87599/jg87663/jg66358/jg41478/jg68023	5	up-regulated
GO:0046498	S-adenosylhomocysteine metabolic process	6/690	22/17982	0.00013758	0.00562445	0.00513468	jg7713/jg7710/jg11284/jg11285/jg7712/jg11287	6	up-regulated
GO:0006346	DNA methylation-dependent heterochromatin assembly	7/690	31/17982	0.000139614	0.00562445	0.00513468	jg7713/jg86293/jg7710/jg11284/jg11285/jg7712/jg11287	7	up-regulated
GO:0060918	auxin transport	17/690	161/17982	0.00015533	0.00613241	0.0055984	jg41774/jg56561/jg3521/jg45041/jg57647/jg3019/jg20719/jg71875/jg67086/jg8411/jg32446/jg21541/jg3468/jg37381/jg65189/jg2579/jg81077	17	up-regulated
GO:0016144	S-glycoside biosynthetic process	9/690	53/17982	0.000166969	0.0062188	0.00567727	jg64351/jg15569/jg15542/jg37826/jg64353/jg15563/jg37811/jg15495/jg37825	9	up-regulated
GO:0019758	glycosinolate biosynthetic process	9/690	53/17982	0.000166969	0.0062188	0.00567727	jg64351/jg15569/jg15542/jg37826/jg64353/jg15563/jg37811/jg15495/jg37825	9	up-regulated
GO:0019761	glucosinolate biosynthetic process	9/690	53/17982	0.000166969	0.0062188	0.00567727	jg64351/jg15569/jg15542/jg37826/jg64353/jg15563/jg37811/jg15495/jg37825	9	up-regulated
GO:0071918	urea transmembrane transport	5/690	15/17982	0.000178642	0.0063373	0.00578546	jg81315/jg53321/jg40716/jg5940/jg5669	5	up-regulated
GO:0009696	salicylic acid metabolic process	6/690	23/17982	0.000180133	0.0063373	0.00578546	jg56499/jg36584/jg10931/jg37826/jg37811/jg37825	6	up-regulated
GO:2000652	regulation of secondary cell wall biogenesis	6/690	23/17982	0.000180133	0.0063373	0.00578546	jg39112/jg69173/jg17826/jg53389/jg74636/jg21224	6	up-regulated
GO:0009629	response to gravity	16/690	148/17982	0.000182992	0.0063373	0.00578546	jg41774/jg56561/jg29879/jg28684/jg63510/jg71883/jg89225/jg71983/jg20719/jg71875/jg67086/jg32446/jg3468/jg37381/jg62646/jg81077	16	up-regulated
GO:0009308	amine metabolic process	14/690	119/17982	0.000188089	0.0064015	0.00584406	jg69771/jg19788/jg22106/jg4553/jg64351/jg59612/jg15569/jg15542/jg71006/jg64353/jg15563/jg70315/jg15495/jg85289	14	up-regulated
GO:0048830	adventitious root development	7/690	33/17982	0.00021218	0.00709903	0.00648085	jg64351/jg15569/jg15542/jg64353/jg15563/jg15495/jg81077	7	up-regulated
GO:0016998	cell wall macromolecule catabolic process	6/690	24/17982	0.000232436	0.00752179	0.0068668	jg67668/jg12/jg67679/jg56877/jg70746/jg70757	6	up-regulated
GO:0046500	S-adenosylmethionine metabolic process	6/690	24/17982	0.000232436	0.00752179	0.0068668	jg7713/jg7710/jg11284/jg11285/jg7712/jg11287	6	up-regulated
GO:0052542	defense response by callose deposition	9/690	56/17982	0.000257655	0.00820339	0.00748904	jg64351/jg15569/jg15542/jg37826/jg64353/jg15563/jg37811/jg15495/jg37825	9	up-regulated
GO:0032508	DNA duplex unwinding	11/690	84/17982	0.000356097	0.0111577	0.0101861	jg77937/jg49225/jg65531/jg12113/jg65528/jg69744/jg86293/jg69735/jg14259/jg67427/jg67261	11	up-regulated
GO:0009683	indoleacetic acid metabolic process	6/690	26/17982	0.000372399	0.0113095	0.0103247	jg64351/jg15569/jg15542/jg64353/jg15563/jg15495	6	up-regulated
GO:0009684	indoleacetic acid biosynthetic process	6/690	26/17982	0.000372399	0.0113095	0.0103247	jg64351/jg15569/jg15542/jg64353/jg15563/jg15495	6	up-regulated
GO:0009072	aromatic amino acid family metabolic process	13/690	113/17982	0.000393702	0.0117753	0.0107499	jg69771/jg53095/jg41316/jg64351/jg15569/jg15542/jg37826/jg64353/jg15563/jg37811/jg50141/jg15495/jg37825	13	up-regulated
GO:0032392	DNA geometric change	11/690	86/17982	0.000437675	0.0128951	0.0117722	jg77937/jg49225/jg65531/jg12113/jg65528/jg69744/jg86293/jg69735/jg14259/jg67427/jg67261	11	up-regulated
GO:0015840	urea transport	5/690	18/17982	0.000463127	0.0134443	0.0122736	jg81315/jg53321/jg40716/jg5940/jg5669	5	up-regulated
GO:0015740	C4-dicarboxylate transport	8/690	49/17982	0.0005053	0.014456	0.0131972	jg85410/jg8165/jg88770/jg63830/jg82996/jg66436/jg5857/jg30038	8	up-regulated
GO:1903338	regulation of cell wall organization or biogenesis	7/690	38/17982	0.000530702	0.0149658	0.0136626	jg39112/jg69173/jg17826/jg53389/jg74636/jg74644/jg21224	7	up-regulated
GO:0048527	lateral root development	17/690	180/17982	0.000580481	0.0159462	0.0145577	jg56561/jg72159/jg28684/jg3021/jg28748/jg55271/jg71875/jg81210/jg17852/jg56172/jg53389/jg51345/jg14603/jg32446/jg38457/jg35098/jg9505	17	up-regulated
GO:0010252	auxin homeostasis	8/690	50/17982	0.000581626	0.0159462	0.0145577	jg41774/jg17360/jg62264/jg57647/jg53508/jg53514/jg65189/jg81077	8	up-regulated
GO:0042446	hormone biosynthetic process	22/690	267/17982	0.000657019	0.0177665	0.0162194	jg87599/jg87663/jg19788/jg65580/jg69244/jg82267/jg64351/jg74040/jg59612/jg25438/jg15569/jg38458/jg15542/jg64353/jg15563/jg70315/jg87757/jg78148/jg15495/jg62486/jg12611/jg68023	22	up-regulated
GO:0046898	response to cycloheximide	6/690	29/17982	0.000696633	0.0181965	0.016612	jg56499/jg36584/jg29182/jg62713/jg10469/jg55486	6	up-regulated
GO:1903825	organic acid transmembrane transport	17/690	183/17982	0.000700576	0.0181965	0.016612	jg36542/jg85410/jg8165/jg56561/jg4715/jg20671/jg87361/jg46984/jg71875/jg88770/jg63830/jg82996/jg56324/jg66436/jg56712/jg5857/jg30038	17	up-regulated
GO:1905039	carboxylic acid transmembrane transport	17/690	183/17982	0.000700576	0.0181965	0.016612	jg36542/jg85410/jg8165/jg56561/jg4715/jg20671/jg87361/jg46984/jg71875/jg88770/jg63830/jg82996/jg56324/jg66436/jg56712/jg5857/jg30038	17	up-regulated
GO:0009630	gravitropism	14/690	136/17982	0.000744473	0.0190856	0.0174236	jg41774/jg56561/jg29879/jg28684/jg63510/jg89225/jg71983/jg20719/jg71875/jg67086/jg3468/jg37381/jg62646/jg81077	14	up-regulated
GO:0019755	one-carbon compound transport	5/690	20/17982	0.00078631	0.0198997	0.0181668	jg81315/jg53321/jg40716/jg5940/jg5669	5	up-regulated
GO:0060992	response to fungicide	6/690	30/17982	0.000842851	0.0210606	0.0192267	jg56499/jg36584/jg29182/jg62713/jg10469/jg55486	6	up-regulated
GO:0016051	carbohydrate biosynthetic process	27/690	364/17982	0.000873952	0.0215648	0.0196869	jg32378/jg27741/jg66584/jg41100/jg49433/jg87198/jg65837/jg48999/jg14796/jg14165/jg25279/jg38939/jg75698/jg56548/jg61993/jg38940/jg71883/jg56768/jg54495/jg41251/jg70874/jg55720/jg29769/jg32311/jg39384/jg88455/jg6611	27	up-regulated
GO:1901659	glycosyl compound biosynthetic process	15/690	155/17982	0.000932565	0.0224255	0.0204727	jg87599/jg87663/jg14495/jg66358/jg64351/jg15569/jg15542/jg37826/jg64353/jg15563/jg37811/jg15495/jg37825/jg41478/jg68023	15	up-regulated
GO:0009692	ethylene metabolic process	5/690	21/17982	0.00099972	0.0224255	0.0204727	jg65580/jg74040/jg25438/jg38458/jg87757	5	up-regulated
GO:0009693	ethylene biosynthetic process	5/690	21/17982	0.00099972	0.0224255	0.0204727	jg65580/jg74040/jg25438/jg38458/jg87757	5	up-regulated
GO:0010413	glucuronoxylan metabolic process	5/690	21/17982	0.00099972	0.0224255	0.0204727	jg41100/jg49433/jg25279/jg56548/jg61993	5	up-regulated
GO:0010417	glucuronoxylan biosynthetic process	5/690	21/17982	0.00099972	0.0224255	0.0204727	jg41100/jg49433/jg25279/jg56548/jg61993	5	up-regulated
GO:0043449	cellular alkene metabolic process	5/690	21/17982	0.00099972	0.0224255	0.0204727	jg65580/jg74040/jg25438/jg38458/jg87757	5	up-regulated
GO:0043450	alkene biosynthetic process	5/690	21/17982	0.00099972	0.0224255	0.0204727	jg65580/jg74040/jg25438/jg38458/jg87757	5	up-regulated
GO:1900674	olefin biosynthetic process	5/690	21/17982	0.00099972	0.0224255	0.0204727	jg65580/jg74040/jg25438/jg38458/jg87757	5	up-regulated
GO:0003333	amino acid transmembrane transport	11/690	95/17982	0.00102385	0.0227089	0.0207314	jg36542/jg8165/jg56561/jg4715/jg20671/jg87361/jg46984/jg71875/jg82996/jg56324/jg56712	11	up-regulated
GO:0010928	regulation of auxin mediated signaling pathway	11/690	96/17982	0.00111718	0.0242628	0.02215	jg23748/jg41774/jg17439/jg57647/jg20719/jg64011/jg67086/jg8411/jg37381/jg65189/jg81077	11	up-regulated
GO:0009739	response to gibberellin	19/690	225/17982	0.0011185	0.0242628	0.02215	jg8280/jg23748/jg38396/jg56499/jg36584/jg40137/jg5601/jg17439/jg58490/jg82267/jg40381/jg7328/jg64011/jg71674/jg9210/jg59806/jg85303/jg17188/jg12611	19	up-regulated
GO:0042537	benzene-containing compound metabolic process	6/690	32/17982	0.00120519	0.0254003	0.0231884	jg56499/jg36584/jg10931/jg37826/jg37811/jg37825	6	up-regulated
GO:0006865	amino acid transport	11/690	97/17982	0.0012174	0.0254003	0.0231884	jg36542/jg8165/jg56561/jg4715/jg20671/jg87361/jg46984/jg71875/jg82996/jg56324/jg56712	11	up-regulated
GO:0048444	floral organ morphogenesis	12/690	112/17982	0.00122792	0.0254003	0.0231884	jg32980/jg53695/jg41232/jg37783/jg25100/jg30709/jg47174/jg49256/jg82297/jg81683/jg32696/jg40007	12	up-regulated
GO:0052543	callose deposition in cell wall	9/690	69/17982	0.00123855	0.0254003	0.0231884	jg64351/jg15569/jg15542/jg37826/jg64353/jg15563/jg37811/jg15495/jg37825	9	up-regulated
GO:0016137	glycoside metabolic process	5/690	22/17982	0.00125329	0.0254003	0.0231884	jg87599/jg87663/jg66358/jg41478/jg68023	5	up-regulated
GO:0006835	dicarboxylic acid transport	8/690	56/17982	0.0012578	0.0254003	0.0231884	jg85410/jg8165/jg88770/jg63830/jg82996/jg66436/jg5857/jg30038	8	up-regulated
GO:0033037	polysaccharide localization	10/690	83/17982	0.00126101	0.0254003	0.0231884	jg64351/jg66355/jg15569/jg15542/jg37826/jg64353/jg15563/jg37811/jg15495/jg37825	10	up-regulated
GO:0006568	tryptophan metabolic process	7/690	44/17982	0.0013206	0.0258945	0.0236397	jg69771/jg64351/jg15569/jg15542/jg64353/jg15563/jg15495	7	up-regulated
GO:0006586	indolalkylamine metabolic process	7/690	44/17982	0.0013206	0.0258945	0.0236397	jg69771/jg64351/jg15569/jg15542/jg64353/jg15563/jg15495	7	up-regulated
GO:0010114	response to red light	11/690	98/17982	0.0013249	0.0258945	0.0236397	jg29879/jg71983/jg82267/jg37784/jg64351/jg15569/jg15542/jg64353/jg15563/jg85303/jg15495	11	up-regulated
GO:0098656	anion transmembrane transport	26/690	357/17982	0.0014033	0.027158	0.0247931	jg36542/jg82137/jg85410/jg8165/jg20000/jg56561/jg4715/jg58037/jg20671/jg62133/jg4546/jg28550/jg60204/jg87361/jg46984/jg71875/jg58626/jg88770/jg63830/jg82996/jg56324/jg66436/jg56712/jg11488/jg5857/jg30038	26	up-regulated
GO:0006820	anion transport	33/690	494/17982	0.00149433	0.0286388	0.026145	jg36542/jg82137/jg85410/jg8165/jg20000/jg56561/jg42324/jg4715/jg58037/jg20671/jg62133/jg35805/jg4546/jg28550/jg60204/jg87361/jg46984/jg71875/jg58626/jg61595/jg88770/jg10661/jg53389/jg63830/jg82996/jg56324/jg66436/jg56712/jg11488/jg7477/jg5857/jg24407/jg30038	33	up-regulated
GO:0042335	cuticle development	7/690	45/17982	0.00151295	0.028717	0.0262164	jg32288/jg42324/jg34091/jg62960/jg59806/jg13295/jg17188	7	up-regulated
GO:0048528	post-embryonic root development	17/690	197/17982	0.00158224	0.0297184	0.0271305	jg56561/jg72159/jg28684/jg3021/jg28748/jg55271/jg71875/jg81210/jg17852/jg56172/jg53389/jg51345/jg14603/jg32446/jg38457/jg35098/jg9505	17	up-regulated
GO:0009620	response to fungus	33/690	496/17982	0.00159582	0.0297184	0.0271305	jg66584/jg23748/jg32288/jg48999/jg14796/jg72159/jg69632/jg8571/jg54240/jg42829/jg29182/jg88782/jg35772/jg21098/jg17439/jg77113/jg10931/jg17826/jg12967/jg64011/jg75752/jg51345/jg62713/jg10469/jg53207/jg21079/jg57490/jg55486/jg21224/jg17260/jg36989/jg60773/jg53633	33	up-regulated
GO:0042343	indole glucosinolate metabolic process	6/690	34/17982	0.00167603	0.0307118	0.0280374	jg64351/jg15569/jg15542/jg64353/jg15563/jg15495	6	up-regulated
GO:0052386	cell wall thickening	9/690	72/17982	0.00168028	0.0307118	0.0280374	jg64351/jg15569/jg15542/jg37826/jg64353/jg15563/jg37811/jg15495/jg37825	9	up-regulated
GO:0009926	auxin polar transport	13/690	132/17982	0.00170323	0.0308457	0.0281597	jg41774/jg56561/jg3521/jg45041/jg57647/jg3019/jg71875/jg67086/jg32446/jg21541/jg65189/jg2579/jg81077	13	up-regulated
GO:0071217	cellular response to external biotic stimulus	4/690	15/17982	0.00209126	0.0375287	0.0342607	jg29182/jg62713/jg10469/jg55486	4	up-regulated
GO:0031570	DNA integrity checkpoint signaling	7/690	48/17982	0.00222304	0.0395341	0.0360915	jg65836/jg69771/jg6010/jg57789/jg74636/jg67029/jg79910	7	up-regulated
GO:0044262	cellular carbohydrate metabolic process	32/690	488/17982	0.00234004	0.0412432	0.0376517	jg32378/jg27741/jg8280/jg41100/jg49433/jg87198/jg38396/jg65837/jg48999/jg14796/jg69689/jg14165/jg25279/jg38939/jg75698/jg56548/jg61993/jg38940/jg71883/jg56768/jg54495/jg41251/jg70874/jg55720/jg29769/jg32311/jg56877/jg63236/jg39384/jg51509/jg6611/jg70438	32	up-regulated
GO:0048449	floral organ formation	9/690	76/17982	0.0024565	0.0429126	0.0391758	jg32980/jg53695/jg41232/jg30709/jg47174/jg49256/jg82297/jg81683/jg32696	9	up-regulated
GO:0018958	phenol-containing compound metabolic process	7/690	49/17982	0.00250933	0.0434511	0.0396674	jg69771/jg56499/jg36584/jg10931/jg37826/jg37811/jg37825	7	up-regulated
GO:0042447	hormone catabolic process	5/690	26/17982	0.00275785	0.0473391	0.0432168	jg56499/jg36584/jg10931/jg14216/jg85289	5	up-regulated
