# Supplementary material for: The genome of the glasshouse plant noble rhubarb (Rheum nobile) provides a window into alpine adaptation
Source: Commun Biol. 2023 Jul 10;6:706. doi: 10.1038/s42003-023-05044-1 (PMC10333194; doi:10.1038/s42003-023-05044-1)
Supplement: Supplementary file 4 — Supplementary Data 6 [file 42003_2023_5044_MOESM4_ESM.xlsx]

## Sheet: Data for Figure 2b
Source data for Figure 2b
wavelength (nm)	bract			leaf
	replicate 1	replicate 2	replicate 3	replicate 1	replicate 2	replicate 3
250	4.0688	6.1792	10.6802	7.75465	15.7206	8.77999
350	1.0911	1.3559	3.1415	6.30939	1.25412	1.83394
450	64.2194	62.7611	52.7233	3.09875	5.14485	5.62324
550	71.5385	70.4414	62.9418	19.9341	18.8818	19.8394
650	74.8141	72.4305	65.3141	6.10588	4.94319	6.26976
750	76.1729	74.0251	67.2819	52.7185	47.6054	56.9512

## Sheet: Data for Figure 2e
Source data for Figure 2e
group	c1	c2	c3	c4	c5
bract	1.86	0	21.39	0	10
bract	2.1	0	23.13	0	8.88
bract	2.22	0	17.18	0	7.23
bract	2.21	0	18.22	0	7.46
bract	1.97	0	21.23	0	8.34
leaf	1.63	4.42	10.23	5.12	3.72
leaf	1.64	4.33	9.33	4.5	3.67
leaf	2.11	4.5	9.57	6.13	3.83
leaf	1.7	5.1	8.99	5.36	3.2
leaf	1.91	4.67	11.23	5.02	4
stem	0	0	0.23	0	0.25
stem	0	0	0.25	0	0.15
stem	0	0	0.31	0	0.55
stem	0	0	0.76	0	0.32
stem	0	0	0.18	0	0.18

## Sheet: Data for Figure 3b
Source data for Figure 3b
species	Ks
R. nobile	2.51414
R. nobile	3.19876
R. nobile	1.58826
R. nobile	1.78863
R. nobile	1.38811
R. nobile	1.55195
R. nobile	1.54883
R. nobile	1.32081
R. nobile	1.7134
R. nobile	3.90378
R. nobile	2.63866
R. nobile	4.05061
R. nobile	3.75456
R. nobile	3.32471
R. nobile	3.99075
R. nobile	1.29301
R. nobile	1.90391
R. nobile	2.40407
R. nobile	3.04424
R. nobile	2.24862
R. nobile	1.8179
R. nobile	4.00508
R. nobile	1.41339
R. nobile	1.03508
R. nobile	2.57784
R. nobile	3.6512
R. nobile	3.92368
R. nobile	4.06432
R. nobile	2.41387
R. nobile	1.34411
R. nobile	3.32506
R. nobile	4.65848
R. nobile	1.45437
R. nobile	2.3392
R. nobile	1.99166
R. nobile	1.10928
R. nobile	4.4499
R. nobile	1.46643
R. nobile	1.54268
R. nobile	4.31847
R. nobile	1.65155
R. nobile	2.29226
R. nobile	1.11119
R. nobile	2.53847
R. nobile	2.05315
R. nobile	1.95401
R. nobile	4.15046
R. nobile	2.03636
R. nobile	1.65544
R. nobile	1.49247
R. nobile	2.64507
R. nobile	1.79829
R. nobile	4.14556
R. nobile	2.25238
R. nobile	2.12098
R. nobile	3.96951
R. nobile	2.06158
R. nobile	4.12319
R. nobile	2.08837
R. nobile	1.5449
R. nobile	1.73101
R. nobile	2.05698
R. nobile	1.92819
R. nobile	1.66141
R. nobile	4.40063
R. nobile	2.19297
R. nobile	3.33673
R. nobile	2.05794
R. nobile	1.49099
R. nobile	3.56271
R. nobile	2.01935
R. nobile	4.50511
R. nobile	1.68866
R. nobile	3.78846
R. nobile	1.75268
R. nobile	1.32283
R. nobile	0.640358
R. nobile	1.58242
R. nobile	2.49944
R. nobile	1.68889
R. nobile	1.87054
R. nobile	1.73844
R. nobile	1.44219
R. nobile	1.53343
R. nobile	2.6799
R. nobile	1.60576
R. nobile	2.01583
R. nobile	1.35584
R. nobile	2.08167
R. nobile	3.86245
R. nobile	1.67457
R. nobile	1.69006
R. nobile	1.05559
R. nobile	1.73961
R. nobile	4.19331
R. nobile	4.56283
R. nobile	2.92828
R. nobile	1.7899
R. nobile	2.07262
R. nobile	1.87266
R. nobile	2.22931
R. nobile	0.801517
R. nobile	1.90356
R. nobile	2.13134
R. nobile	1.93149
R. nobile	1.30219
R. nobile	1.37653
R. nobile	1.5503
R. nobile	1.32688
R. nobile	1.99744
R. nobile	1.33562
R. nobile	3.74956
R. nobile	2.64615
R. nobile	2.7082
R. nobile	3.96094
R. nobile	1.57359
R. nobile	4.6645
R. nobile	1.42282
R. nobile	1.66814
R. nobile	1.7424
R. nobile	2.46607
R. nobile	4.14831
R. nobile	2.9641
R. nobile	4.46787
R. nobile	2.78119
R. nobile	1.66701
R. nobile	1.39123
R. nobile	1.43126
R. nobile	2.97264
R. nobile	2.80549
R. nobile	3.05898
R. nobile	1.73691
R. nobile	1.8993
R. nobile	2.17583
R. nobile	1.50056
R. nobile	2.61898
R. nobile	3.62066
R. nobile	3.02766
R. nobile	1.78375
R. nobile	4.27606
R. nobile	3.91458
R. nobile	1.27374
R. nobile	3.82856
R. nobile	0.832731
R. nobile	1.26974
R. nobile	1.16577
R. nobile	2.13566
R. nobile	1.6621
R. nobile	2.68001
R. nobile	2.24182
R. nobile	1.60774
R. nobile	2.3472
R. nobile	1.64923
R. nobile	1.60432
R. nobile	1.31808
R. nobile	4.1117
R. nobile	1.41371
R. nobile	1.94044
R. nobile	2.0313
R. nobile	4.02815
R. nobile	1.39957
R. nobile	1.56952
R. nobile	2.50019
R. nobile	2.06721
R. nobile	1.56369
R. nobile	2.53863
R. nobile	1.63096
R. nobile	0.503193
R. nobile	1.10293
R. nobile	1.87922
R. nobile	3.14014
R. nobile	1.7612
R. nobile	1.512
R. nobile	2.36718
R. nobile	1.74092
R. nobile	2.56117
R. nobile	1.49661
R. nobile	3.74965
R. nobile	1.28861
R. nobile	3.22781
R. nobile	3.17213
R. nobile	3.2501
R. nobile	1.375
R. nobile	2.17043
R. nobile	4.40064
R. nobile	2.28996
R. nobile	4.07665
R. nobile	2.40631
R. nobile	2.08266
R. nobile	1.23666
R. nobile	1.52208
R. nobile	3.56293
R. nobile	4.06492
R. nobile	4.38904
R. nobile	1.59913
R. nobile	4.50561
R. nobile	2.35107
R. nobile	1.77413
R. nobile	3.77914
R. nobile	0.478753
R. nobile	1.34551
R. nobile	4.05529
R. nobile	3.71973
R. nobile	1.75332
R. nobile	1.58224
R. nobile	3.26758
R. nobile	1.71375
R. nobile	1.43397
R. nobile	1.32783
R. nobile	2.57301
R. nobile	2.29495
R. nobile	3.58031
R. nobile	2.93552
R. nobile	3.63023
R. nobile	4.42949
R. nobile	4.3507
R. nobile	1.55741
R. nobile	2.54936
R. nobile	1.81696
R. nobile	1.51296
R. nobile	2.72356
R. nobile	4.34582
R. nobile	2.20705
R. nobile	1.19576
R. nobile	4.67639
R. nobile	4.58853
R. nobile	3.65758
R. nobile	1.93509
R. nobile	1.4809
R. nobile	2.24003
R. nobile	0.868866
R. nobile	2.84427
R. nobile	1.55109
R. nobile	1.67771
R. nobile	1.67875
R. nobile	4.72639
R. nobile	4.42938
R. nobile	1.91994
R. nobile	3.37658
R. nobile	1.54686
R. nobile	4.25161
R. nobile	4.31104
R. nobile	3.76415
R. nobile	2.80308
R. nobile	1.47675
R. nobile	1.45508
R. nobile	1.52986
R. nobile	3.7439
R. nobile	3.17933
R. nobile	1.22183
R. nobile	2.21172
R. nobile	2.13204
R. nobile	1.33374
R. nobile	1.87067
R. nobile	3.64178
R. nobile	2.00963
R. nobile	1.47612
R. nobile	1.92689
R. nobile	1.8687
R. nobile	2.8624
R. nobile	1.77817
R. nobile	1.01584
R. nobile	1.29215
R. nobile	3.09277
R. nobile	3.22711
R. nobile	3.03984
R. nobile	1.12378
R. nobile	1.93587
R. nobile	2.05815
R. nobile	1.55113
R. nobile	2.17869
R. nobile	4.50255
R. nobile	1.39477
R. nobile	2.83523
R. nobile	1.59231
R. nobile	3.10799
R. nobile	1.98455
R. nobile	2.26609
R. nobile	1.82071
R. nobile	4.16018
R. nobile	2.98374
R. nobile	1.43469
R. nobile	2.24187
R. nobile	1.91346
R. nobile	1.54863
R. nobile	1.50104
R. nobile	3.89013
R. nobile	4.16231
R. nobile	2.90675
R. nobile	1.50232
R. nobile	3.48893
R. nobile	1.61167
R. nobile	3.65354
R. nobile	2.79643
R. nobile	4.41265
R. nobile	4.06125
R. nobile	1.86229
R. nobile	1.19542
R. nobile	1.32323
R. nobile	3.9427
R. nobile	3.4594
R. nobile	2.1375
R. nobile	2.10625
R. nobile	4.01796
R. nobile	3.46745
R. nobile	3.38536
R. nobile	2.43182
R. nobile	0.967606
R. nobile	1.88954
R. nobile	1.45574
R. nobile	1.31067
R. nobile	2.16612
R. nobile	2.36924
R. nobile	1.8607
R. nobile	1.85916
R. nobile	3.52318
R. nobile	1.1045
R. nobile	1.78706
R. nobile	4.3825
R. nobile	3.31748
R. nobile	1.41908
R. nobile	1.20891
R. nobile	2.16021
R. nobile	2.13153
R. nobile	1.69012
R. nobile	4.74155
R. nobile	1.62693
R. nobile	2.09404
R. nobile	4.51435
R. nobile	1.95156
R. nobile	2.16588
R. nobile	3.40565
R. nobile	2.15855
R. nobile	3.19781
R. nobile	3.31275
R. nobile	2.63965
R. nobile	1.45864
R. nobile	1.29143
R. nobile	1.49858
R. nobile	1.05958
R. nobile	3.1561
R. nobile	1.89463
R. nobile	4.47824
R. nobile	1.73039
R. nobile	1.7287
R. nobile	3.25205
R. nobile	1.47016
R. nobile	3.98388
R. nobile	1.6051
R. nobile	3.28538
R. nobile	2.31445
R. nobile	1.7724
R. nobile	1.75923
R. nobile	2.04129
R. nobile	2.81581
R. nobile	3.03058
R. nobile	4.16496
R. nobile	2.28988
R. nobile	1.36085
R. nobile	3.72244
R. nobile	1.90667
R. nobile	2.47508
R. nobile	1.53395
R. nobile	1.59916
R. nobile	2.72319
R. nobile	2.42849
R. nobile	1.70354
R. nobile	3.22499
R. nobile	1.86033
R. nobile	1.50871
R. nobile	2.35513
R. nobile	1.46665
R. nobile	2.2938
R. nobile	2.85354
R. nobile	4.24973
R. nobile	1.63691
R. nobile	1.63625
R. nobile	1.81272
R. nobile	4.01121
R. nobile	1.81842
R. nobile	4.5398
R. nobile	4.50584
R. nobile	2.87241
R. nobile	3.65359
R. nobile	2.4414
R. nobile	1.70928
R. nobile	1.66157
R. nobile	2.89745
R. nobile	1.9853
R. nobile	4.22385
R. nobile	3.23586
R. nobile	4.85214
R. nobile	1.61391
R. nobile	2.21284
R. nobile	3.49778
R. nobile	3.3326
R. nobile	1.55171
R. nobile	3.40532
R. nobile	2.42367
R. nobile	2.26773
R. nobile	1.75699
R. nobile	1.70494
R. nobile	2.7074
R. nobile	2.24397
R. nobile	2.03984
R. nobile	2.78246
R. nobile	3.63254
R. nobile	1.51474
R. nobile	4.3392
R. nobile	1.91223
R. nobile	4.47963
R. nobile	1.57958
R. nobile	1.55536
R. nobile	2.91881
R. nobile	1.43217
R. nobile	1.76272
R. nobile	1.32744
R. nobile	1.72784
R. nobile	4.39757
R. nobile	3.84921
R. nobile	3.45519
R. nobile	1.15671
R. nobile	1.71964
R. nobile	3.95693
R. nobile	2.90273
R. nobile	1.90381
R. nobile	2.06134
R. nobile	4.02291
R. nobile	2.35649
R. nobile	2.17018
R. nobile	4.10335
R. nobile	1.71256
R. nobile	4.45723
R. nobile	4.12252
R. nobile	1.30513
R. nobile	1.825
R. nobile	1.63665
R. nobile	3.82713
R. nobile	2.8287
R. nobile	3.39418
R. nobile	3.49359
R. nobile	1.6107
R. nobile	3.20309
R. nobile	1.33588
R. nobile	1.97009
R. nobile	2.76914
R. nobile	3.83054
R. nobile	2.01183
R. nobile	3.80479
R. nobile	3.65524
R. nobile	3.44459
R. nobile	1.98653
R. nobile	1.72466
R. nobile	1.35621
R. nobile	1.51798
R. nobile	1.98653
R. nobile	1.60358
R. nobile	1.73046
R. nobile	1.72301
R. nobile	4.31116
R. nobile	2.07749
R. nobile	1.85858
R. nobile	3.5115
R. nobile	1.68492
R. nobile	3.13437
R. nobile	1.32008
R. nobile	3.0473
R. nobile	1.44468
R. nobile	3.94284
R. nobile	1.77778
R. nobile	1.66331
R. nobile	3.58554
R. nobile	1.51764
R. nobile	3.50358
R. nobile	3.71926
R. nobile	1.84308
R. nobile	4.42831
R. nobile	2.62256
R. nobile	3.6255
R. nobile	4.30735
R. nobile	4.1317
R. nobile	1.10326
R. nobile	3.5409
R. nobile	2.54922
R. nobile	3.09696
R. nobile	1.63667
R. nobile	1.3755
R. nobile	1.58886
R. nobile	1.48073
R. nobile	3.18101
R. nobile	1.53182
R. nobile	1.36866
R. nobile	4.08264
R. nobile	1.47145
R. nobile	1.4693
R. nobile	1.85392
R. nobile	1.85756
R. nobile	1.60896
R. nobile	1.64511
R. nobile	2.21425
R. nobile	1.66067
R. nobile	3.67465
R. nobile	3.00805
R. nobile	1.50544
R. nobile	2.17083
R. nobile	4.33528
R. nobile	3.32568
R. nobile	4.11024
R. nobile	2.44921
R. nobile	1.81763
R. nobile	2.27559
R. nobile	1.56463
R. nobile	2.38355
R. nobile	1.78586
R. nobile	1.71596
R. nobile	2.31799
R. nobile	1.46612
R. nobile	2.0998
R. nobile	2.74251
R. nobile	3.94824
R. nobile	4.34737
R. nobile	2.54667
R. nobile	3.78848
R. nobile	1.68894
R. nobile	1.69406
R. nobile	1.90783
R. nobile	1.59328
R. nobile	2.94207
R. nobile	3.76299
R. nobile	4.68033
R. nobile	1.40143
R. nobile	2.0079
R. nobile	1.54429
R. nobile	2.70479
R. nobile	2.17082
R. nobile	1.34083
R. nobile	2.41115
R. nobile	3.4141
R. nobile	4.26262
R. nobile	1.33572
R. nobile	2.2687
R. nobile	2.02642
R. nobile	1.52991
R. nobile	1.57732
R. nobile	2.03043
R. nobile	2.51045
R. nobile	1.6655
R. nobile	1.45798
R. nobile	4.70179
R. nobile	2.02639
R. nobile	1.7905
R. nobile	1.453
R. nobile	1.65907
R. nobile	3.95353
R. nobile	3.96651
R. nobile	2.22852
R. nobile	1.5225
R. nobile	3.72775
R. nobile	1.33389
R. nobile	1.67227
R. nobile	4.10273
R. nobile	3.17704
R. nobile	3.29998
R. nobile	4.66085
R. nobile	2.72835
R. nobile	3.33533
R. nobile	1.8192
R. nobile	2.53803
R. nobile	1.36382
R. nobile	3.82361
R. nobile	1.55392
R. nobile	2.04793
R. nobile	2.198
R. nobile	1.45729
R. nobile	1.37776
R. nobile	1.48363
R. nobile	1.66446
R. nobile	1.66448
R. nobile	2.53177
R. nobile	1.84409
R. nobile	1.62751
R. nobile	3.16856
R. nobile	1.3441
R. nobile	3.29437
R. nobile	1.98174
R. nobile	1.92234
R. nobile	4.00262
R. nobile	4.42067
R. nobile	1.75239
R. nobile	1.5495
R. nobile	1.34102
R. nobile	4.53556
R. nobile	3.90703
R. nobile	1.55665
R. nobile	1.73465
R. nobile	1.30501
R. nobile	3.58265
R. nobile	2.00579
R. nobile	1.36537
R. nobile	1.54926
R. nobile	1.66282
R. nobile	3.2534
R. nobile	1.45935
R. nobile	2.13383
R. nobile	0.933187
R. nobile	2.23262
R. nobile	1.11385
R. nobile	3.07716
R. nobile	1.44889
R. nobile	1.68039
R. nobile	2.37847
R. nobile	2.00767
R. nobile	2.87941
R. nobile	1.44616
R. nobile	1.71675
R. nobile	2.5778
R. nobile	4.01008
R. nobile	1.2085
R. nobile	2.98861
R. nobile	1.7963
R. nobile	1.53447
R. nobile	3.75575
R. nobile	1.40753
R. nobile	1.76716
R. nobile	1.99334
R. nobile	4.36031
R. nobile	1.73654
R. nobile	1.95015
R. nobile	2.21161
R. nobile	1.5789
R. nobile	1.74818
R. nobile	2.96911
R. nobile	4.31913
R. nobile	2.02183
R. nobile	4.10309
R. nobile	1.33285
R. nobile	4.0845
R. nobile	1.55539
R. nobile	4.09199
R. nobile	1.51967
R. nobile	0.872721
R. nobile	2.17096
R. nobile	3.64365
R. nobile	1.67219
R. nobile	1.56415
R. nobile	2.22964
R. nobile	1.96655
R. nobile	3.36407
R. nobile	1.76119
R. nobile	1.0704
R. nobile	1.46654
R. nobile	2.36872
R. nobile	2.05945
R. nobile	1.49618
R. nobile	2.42358
R. nobile	1.79973
R. nobile	2.73912
R. nobile	0.902625
R. nobile	3.23991
R. nobile	1.51854
R. nobile	1.15911
R. nobile	2.09709
R. nobile	1.8385
R. nobile	2.07115
R. nobile	1.31722
R. nobile	2.02792
R. nobile	1.38217
R. nobile	3.99026
R. nobile	1.79595
R. nobile	1.51675
R. nobile	1.4664
R. nobile	3.70476
R. nobile	1.49361
R. nobile	4.04852
R. nobile	1.44823
R. nobile	1.55791
R. nobile	1.31779
R. nobile	1.31988
R. nobile	1.75048
R. nobile	1.29508
R. nobile	1.82968
R. nobile	2.56601
R. nobile	1.05829
R. nobile	2.60678
R. nobile	4.44035
R. nobile	1.58636
R. nobile	0.793279
R. nobile	1.62656
R. nobile	3.47193
R. nobile	2.95526
R. nobile	1.55103
R. nobile	1.65927
R. nobile	2.05287
R. nobile	4.02292
R. nobile	1.46419
R. nobile	1.91515
R. nobile	3.82305
R. nobile	3.37815
R. nobile	1.41908
R. nobile	2.86469
R. nobile	1.72699
R. nobile	0.986602
R. nobile	1.87332
R. nobile	3.97165
R. nobile	2.22807
R. nobile	4.08286
R. nobile	2.01096
R. nobile	2.24762
R. nobile	3.85724
R. nobile	1.84593
R. nobile	2.28813
R. nobile	1.63612
R. nobile	2.00519
R. nobile	1.72725
R. nobile	1.20773
R. nobile	4.37339
R. nobile	3.36801
R. nobile	3.75735
R. nobile	1.56915
R. nobile	1.48247
R. nobile	1.69818
R. nobile	4.82466
R. nobile	2.42816
R. nobile	1.51997
R. nobile	1.60509
R. nobile	3.30041
R. nobile	2.1531
R. nobile	1.54188
R. nobile	2.14166
R. nobile	4.13079
R. nobile	1.85183
R. nobile	1.85275
R. nobile	2.56837
R. nobile	1.68965
R. nobile	2.96968
R. nobile	2.20258
R. nobile	2.0431
R. nobile	0.982877
R. nobile	4.3699
R. nobile	1.8769
R. nobile	1.34497
R. nobile	3.3205
R. nobile	2.56785
R. nobile	1.3497
R. nobile	3.3173
R. nobile	1.84666
R. nobile	1.58037
R. nobile	3.29408
R. nobile	1.38845
R. nobile	2.61492
R. nobile	1.31232
R. nobile	1.80363
R. nobile	2.33552
R. nobile	1.3139
R. nobile	1.14026
R. nobile	4.01008
R. nobile	1.70948
R. nobile	3.91896
R. nobile	2.00519
R. nobile	2.9098
R. nobile	2.48257
R. nobile	2.06318
R. nobile	1.54258
R. nobile	1.90873
R. nobile	4.49676
R. nobile	1.5581
R. nobile	1.99894
R. nobile	1.48078
R. nobile	1.44497
R. nobile	1.58987
R. nobile	1.83152
R. nobile	2.36386
R. nobile	2.02964
R. nobile	0.965283
R. nobile	2.09829
R. nobile	4.16537
R. nobile	2.02382
R. nobile	1.21671
R. nobile	1.6992
R. nobile	1.32714
R. nobile	1.49586
R. nobile	1.96002
R. nobile	2.08722
R. nobile	1.85336
R. nobile	3.49045
R. nobile	2.15624
R. nobile	1.7374
R. nobile	2.6461
R. nobile	2.73528
R. nobile	3.00261
R. nobile	3.40582
R. nobile	1.73506
R. nobile	1.41482
R. nobile	4.24623
R. nobile	3.86637
R. nobile	2.46797
R. nobile	1.59173
R. nobile	1.32921
R. nobile	1.26429
R. nobile	3.16253
R. nobile	2.86938
R. nobile	3.55503
R. nobile	1.80091
R. nobile	2.84402
R. nobile	1.92649
R. nobile	1.30081
R. nobile	1.53346
R. nobile	1.35259
R. nobile	1.36171
R. nobile	3.94265
R. nobile	1.29835
R. nobile	0.951562
R. nobile	2.06435
R. nobile	3.23488
R. nobile	1.56312
R. nobile	2.22978
R. nobile	1.48447
R. nobile	3.51717
R. nobile	2.36324
R. nobile	4.10588
R. nobile	1.64173
R. nobile	1.211
R. nobile	1.17014
R. nobile	1.28952
R. nobile	3.95827
R. nobile	1.43078
R. nobile	1.33814
R. nobile	2.00048
R. nobile	2.15446
R. nobile	2.9869
R. nobile	2.06725
R. nobile	3.69773
R. nobile	2.085
R. nobile	1.97724
R. nobile	2.69583
R. nobile	3.44214
R. nobile	1.65676
R. nobile	2.04193
R. nobile	1.03919
R. nobile	1.51614
R. nobile	1.37929
R. nobile	4.58866
R. nobile	1.43642
R. nobile	1.86489
R. nobile	1.56402
R. nobile	1.71989
R. nobile	2.40948
R. nobile	2.40954
R. nobile	1.4304
R. nobile	0.748853
R. nobile	1.42884
R. nobile	2.73915
R. nobile	1.52951
R. nobile	2.20942
R. nobile	1.64272
R. nobile	2.78579
R. nobile	3.87905
R. nobile	4.40382
R. nobile	2.08802
R. nobile	2.04769
R. nobile	1.84493
R. nobile	4.48982
R. nobile	1.21011
R. nobile	3.33004
R. nobile	2.19741
R. nobile	1.35424
R. nobile	1.37954
R. nobile	2.42725
R. nobile	2.30198
R. nobile	1.51568
R. nobile	1.51052
R. nobile	1.43898
R. nobile	1.27921
R. nobile	1.64232
R. nobile	3.80664
R. nobile	3.21523
R. nobile	3.58238
R. nobile	3.59163
R. nobile	2.42852
R. nobile	2.26055
R. nobile	1.28123
R. nobile	2.11907
R. nobile	2.41255
R. nobile	1.49269
R. nobile	1.44689
R. nobile	1.06353
R. nobile	1.27877
R. nobile	3.22815
R. nobile	1.95862
R. nobile	1.24841
R. nobile	2.72661
R. nobile	2.113
R. nobile	1.57791
R. nobile	3.65423
R. nobile	3.48935
R. nobile	3.50336
R. nobile	1.78234
R. nobile	1.72359
R. nobile	4.37181
R. nobile	0.686183
R. nobile	1.2545
R. nobile	1.7932
R. nobile	4.42503
R. nobile	1.68452
R. nobile	1.56496
R. nobile	1.91777
R. nobile	2.76598
R. nobile	1.48342
R. nobile	4.80795
R. nobile	2.89336
R. nobile	3.46288
R. nobile	2.49763
R. nobile	2.30667
R. nobile	1.37761
R. nobile	2.12715
R. nobile	2.17601
R. nobile	1.92618
R. nobile	1.93563
R. nobile	3.86207
R. nobile	4.30412
R. nobile	1.35026
R. nobile	1.63526
R. nobile	1.43457
R. nobile	1.95961
R. nobile	1.44084
R. nobile	4.2362
R. nobile	1.72627
R. nobile	3.89802
R. nobile	3.92877
R. nobile	1.7742
R. nobile	2.72138
R. nobile	4.27357
R. nobile	3.4064
R. nobile	1.5249
R. nobile	1.77526
R. nobile	3.51971
R. nobile	1.50362
R. nobile	1.98796
R. nobile	0.901341
R. nobile	3.63643
R. nobile	1.52372
R. nobile	1.70001
R. nobile	2.05167
R. nobile	1.25639
R. nobile	1.65899
R. nobile	1.55781
R. nobile	3.49495
R. nobile	2.05693
R. nobile	2.98699
R. nobile	1.68249
R. nobile	1.87565
R. nobile	3.6708
R. nobile	2.80757
R. nobile	2.39405
R. nobile	1.43024
R. nobile	1.6654
R. nobile	3.67585
R. nobile	2.04631
R. nobile	1.9403
R. nobile	1.92788
R. nobile	4.09516
R. nobile	1.73754
R. nobile	1.38661
R. nobile	1.40973
R. nobile	1.89095
R. nobile	4.44101
R. nobile	2.03569
R. nobile	1.572
R. nobile	1.54158
R. nobile	3.69765
R. nobile	1.2033
R. nobile	1.18476
R. nobile	1.56662
R. nobile	4.45766
R. nobile	1.50249
R. nobile	2.48779
R. nobile	1.31663
R. nobile	1.63339
R. nobile	2.31718
R. nobile	1.58436
R. nobile	3.6766
R. nobile	1.39918
R. nobile	3.5172
R. nobile	1.41642
R. nobile	1.77331
R. nobile	2.34474
R. nobile	2.3149
R. nobile	1.82076
R. nobile	2.58853
R. nobile	2.30656
R. nobile	1.48682
R. nobile	3.77886
R. nobile	1.57543
R. nobile	3.06447
R. nobile	1.23126
R. nobile	2.46336
R. nobile	1.21951
R. nobile	2.08395
R. nobile	1.48811
R. nobile	1.21602
R. nobile	1.33612
R. nobile	1.96328
R. nobile	2.00021
R. nobile	1.89643
R. nobile	1.34271
R. nobile	3.78849
R. nobile	3.87375
R. nobile	1.54155
R. nobile	2.02776
R. nobile	2.38802
R. nobile	1.68524
R. nobile	1.8604
R. nobile	4.63195
R. nobile	1.46143
R. nobile	1.15244
R. nobile	1.7008
R. nobile	3.32507
R. nobile	2.07257
R. nobile	3.71558
R. nobile	1.68505
R. nobile	4.29612
R. nobile	2.25525
R. nobile	1.64581
R. nobile	1.20239
R. nobile	1.51114
R. nobile	4.3782
R. nobile	2.07781
R. nobile	1.8649
R. nobile	2.0788
R. nobile	2.21703
R. nobile	1.28372
R. nobile	1.35258
R. nobile	3.41093
R. nobile	1.7215
R. nobile	4.11439
R. nobile	2.7205
R. nobile	1.61363
R. nobile	2.52634
R. nobile	2.57746
R. nobile	2.10992
R. nobile	3.38582
R. nobile	1.99841
R. nobile	3.99793
R. nobile	3.76516
R. nobile	4.38373
R. nobile	1.97576
R. nobile	3.89197
R. nobile	3.0943
R. nobile	1.22683
R. nobile	3.89374
R. nobile	2.6476
R. nobile	4.10239
R. nobile	2.22629
R. nobile	1.47463
R. nobile	2.06186
R. nobile	1.9045
R. nobile	2.54632
R. nobile	1.75172
R. nobile	2.4443
R. nobile	3.27563
R. nobile	4.04157
R. nobile	0.917832
R. nobile	4.29976
R. nobile	1.34778
R. nobile	1.94989
R. nobile	2.19372
R. nobile	1.30087
R. nobile	3.29677
R. nobile	1.53668
R. nobile	1.91347
R. nobile	3.2169
R. nobile	2.56876
R. nobile	4.70445
R. nobile	2.14126
R. nobile	3.27019
R. nobile	1.90612
R. nobile	1.87553
R. nobile	4.02636
R. nobile	2.35263
R. nobile	3.97458
R. nobile	3.83642
R. nobile	3.132
R. nobile	2.05748
R. nobile	1.61555
R. nobile	2.55115
R. nobile	1.62629
R. nobile	2.92637
R. nobile	1.65709
R. nobile	1.83826
R. nobile	1.07121
R. nobile	2.05797
R. nobile	2.44105
R. nobile	1.20771
R. nobile	4.43083
R. nobile	4.28917
R. nobile	2.20003
R. nobile	2.28502
R. nobile	3.83479
R. nobile	2.3491
R. nobile	3.13912
R. nobile	1.43211
R. nobile	1.22322
R. nobile	1.60964
R. nobile	1.27874
R. nobile	1.64091
R. nobile	2.14579
R. nobile	2.08167
R. nobile	1.72087
R. nobile	3.30135
R. nobile	1.75747
R. nobile	2.00937
R. nobile	3.3613
R. nobile	1.87818
R. nobile	4.01836
R. nobile	3.93921
R. nobile	3.94432
R. nobile	4.01065
R. nobile	1.61168
R. nobile	2.61665
R. nobile	1.94574
R. nobile	4.17945
R. nobile	1.42931
R. nobile	4.15563
R. nobile	1.39623
R. nobile	3.13286
R. nobile	1.53496
R. nobile	1.35792
R. nobile	1.87295
R. nobile	1.45142
R. nobile	1.70892
R. nobile	2.18367
R. nobile	1.72687
R. nobile	2.89361
R. nobile	1.60614
R. nobile	1.50528
R. nobile	1.07832
R. nobile	1.9116
R. nobile	1.47614
R. nobile	4.68959
R. nobile	1.4321
R. nobile	2.30292
R. nobile	3.01768
R. nobile	3.35446
R. nobile	1.611
R. nobile	1.55743
R. nobile	4.0437
R. nobile	4.24553
R. nobile	3.66939
R. nobile	1.58822
R. nobile	3.92601
R. nobile	2.42658
R. nobile	3.95368
R. nobile	1.65456
R. nobile	2.09054
R. nobile	2.07638
R. nobile	1.56514
R. nobile	1.06313
R. nobile	1.50081
R. nobile	2.57036
R. nobile	1.62545
R. nobile	3.78695
R. nobile	3.6728
R. nobile	1.3801
R. nobile	2.3729
R. nobile	2.66953
R. nobile	1.68918
R. nobile	1.30434
R. nobile	3.37647
R. nobile	2.45784
R. nobile	3.06358
R. nobile	2.19725
R. nobile	1.70934
R. nobile	4.82532
R. nobile	1.59899
R. nobile	1.65335
R. nobile	1.56548
R. nobile	4.20475
R. nobile	2.03376
R. nobile	1.96929
R. nobile	3.57654
R. nobile	4.42754
R. nobile	3.32001
R. nobile	1.95063
R. nobile	2.56874
R. nobile	1.87561
R. nobile	3.91765
R. nobile	4.08467
R. nobile	1.67407
R. nobile	1.28693
R. nobile	2.3919
R. nobile	1.9339
R. nobile	1.39843
R. nobile	2.649
R. nobile	0.896484
R. nobile	2.02418
R. nobile	3.06034
R. nobile	1.6536
R. nobile	1.5945
R. nobile	2.27664
R. nobile	1.40385
R. nobile	4.15871
R. nobile	1.66448
R. nobile	2.34027
R. nobile	3.37047
R. nobile	1.93646
R. nobile	2.17236
R. nobile	1.67494
R. nobile	1.95456
R. nobile	1.18985
R. nobile	1.79444
R. nobile	2.19876
R. nobile	1.63592
R. nobile	2.65632
R. nobile	3.79118
R. nobile	1.24222
R. nobile	3.99695
R. nobile	3.39351
R. nobile	3.66226
R. nobile	1.87673
R. nobile	1.76704
R. nobile	1.56416
R. nobile	1.34261
R. nobile	2.19909
R. nobile	1.0675
R. nobile	2.14246
R. nobile	3.30188
R. nobile	1.35944
R. nobile	3.43838
R. nobile	2.25706
R. nobile	1.19729
R. nobile	1.57017
R. nobile	1.35942
R. nobile	1.43105
R. nobile	2.05601
R. nobile	1.87128
R. nobile	1.89019
R. nobile	1.59816
R. nobile	1.03731
R. nobile	4.09521
R. nobile	1.92156
R. nobile	4.23693
R. nobile	1.3178
R. nobile	0.933373
R. nobile	2.93542
R. nobile	1.37196
R. nobile	3.86394
R. nobile	1.52739
R. nobile	2.27997
R. nobile	2.48177
R. nobile	4.09561
R. nobile	2.42971
R. nobile	4.34467
R. nobile	2.31868
R. nobile	3.32919
R. nobile	1.63779
R. nobile	3.86831
R. nobile	2.00451
R. nobile	3.83357
R. nobile	1.36033
R. nobile	3.23287
R. nobile	1.5085
R. nobile	1.20219
R. nobile	3.60983
R. nobile	1.25715
R. nobile	0.940032
R. nobile	1.32275
R. nobile	1.71259
R. nobile	1.94603
R. nobile	3.94859
R. nobile	1.12664
R. nobile	4.13852
R. nobile	2.74858
R. nobile	4.26035
R. nobile	3.51729
R. nobile	1.74818
R. nobile	3.30792
R. nobile	1.37011
R. nobile	3.6844
R. nobile	1.52
R. nobile	2.50093
R. nobile	2.04102
R. nobile	2.06982
R. nobile	1.72477
R. nobile	3.10903
R. nobile	3.38631
R. nobile	2.4155
R. nobile	1.23822
R. nobile	1.45329
R. nobile	2.22398
R. nobile	4.46669
R. nobile	2.08366
R. nobile	2.98561
R. nobile	1.33967
R. nobile	1.73134
R. nobile	1.88857
R. nobile	1.55043
R. nobile	3.35176
R. nobile	2.04119
R. nobile	2.78558
R. nobile	2.53747
R. nobile	3.93615
R. nobile	1.90785
R. nobile	2.09721
R. nobile	1.57265
R. nobile	1.34191
R. nobile	2.60296
R. nobile	1.55144
R. nobile	4.4558
R. nobile	2.9376
R. nobile	1.95868
R. nobile	1.83352
R. nobile	2.17966
R. nobile	1.69055
R. nobile	0.988372
R. nobile	1.83825
R. nobile	1.38203
R. nobile	1.44052
R. nobile	1.31056
R. nobile	1.2012
R. nobile	4.13037
R. nobile	3.86472
R. nobile	1.90643
R. nobile	1.97869
R. nobile	1.71208
R. nobile	1.10394
R. nobile	1.64461
R. nobile	1.34214
R. nobile	1.7881
R. nobile	1.324
R. nobile	3.67168
R. nobile	3.66867
R. nobile	1.47733
R. nobile	4.18691
R. nobile	3.58785
R. nobile	3.15442
R. nobile	3.06816
R. nobile	1.80989
R. nobile	1.95171
R. nobile	2.61927
R. nobile	1.54686
R. nobile	2.38211
R. nobile	2.05918
R. nobile	3.92085
R. nobile	2.63076
R. nobile	1.75498
R. nobile	3.29361
R. nobile	4.36748
R. nobile	2.45854
R. nobile	1.95668
R. nobile	1.64559
R. nobile	3.78498
R. nobile	2.71364
R. nobile	1.50558
R. nobile	4.56571
R. nobile	1.65194
R. nobile	1.68871
R. nobile	1.68734
R. nobile	1.71494
R. nobile	2.05584
R. nobile	3.98125
R. nobile	3.03729
R. nobile	4.56341
R. nobile	2.42751
R. nobile	4.10833
R. nobile	3.40848
R. nobile	1.17849
R. nobile	4.29906
R. nobile	1.24481
R. nobile	3.25013
R. nobile	3.02016
R. nobile	1.76093
R. nobile	2.4188
R. nobile	3.92994
R. nobile	3.54262
R. nobile	1.8731
R. nobile	1.62904
R. nobile	3.94899
R. nobile	1.72612
R. nobile	1.98578
R. nobile	2.5777
R. nobile	1.24438
R. nobile	1.98383
R. nobile	3.41803
R. nobile	1.9515
R. nobile	3.06259
R. nobile	2.222
R. nobile	3.05897
R. nobile	4.20257
R. nobile	3.24008
R. nobile	1.47084
R. nobile	1.94061
R. nobile	2.06511
R. nobile	2.03687
R. nobile	1.45658
R. nobile	3.60151
R. nobile	3.61176
R. nobile	2.43702
R. nobile	3.65355
R. nobile	2.13085
R. nobile	1.80274
R. nobile	1.78431
R. nobile	1.26483
R. nobile	2.94487
R. nobile	1.51407
R. nobile	3.44372
R. nobile	1.66064
R. nobile	4.09686
R. nobile	3.85996
R. nobile	4.29357
R. nobile	1.51481
R. nobile	2.51488
R. nobile	1.74432
R. nobile	1.36645
R. nobile	1.6865
R. nobile	1.16688
R. nobile	2.78981
R. nobile	1.86058
R. nobile	1.61095
R. nobile	1.64607
R. nobile	2.6295
R. nobile	1.88319
R. nobile	3.8972
R. nobile	3.48382
R. nobile	1.35534
R. nobile	2.70059
R. nobile	1.94637
R. nobile	1.87861
R. nobile	2.63301
R. nobile	1.37413
R. nobile	2.43816
R. nobile	3.62658
R. nobile	3.36654
R. nobile	3.53231
R. nobile	1.67686
R. nobile	1.63335
R. nobile	3.21629
R. nobile	1.67912
R. nobile	3.92668
R. nobile	1.25168
R. nobile	1.98548
R. nobile	4.01375
R. nobile	3.67193
R. nobile	3.70692
R. nobile	3.71293
R. nobile	1.51422
R. nobile	1.93125
R. nobile	3.99521
R. nobile	2.79561
R. nobile	2.52935
R. nobile	3.8239
R. nobile	3.43495
R. nobile	1.15227
R. nobile	1.26544
R. nobile	3.97631
R. nobile	4.06257
R. nobile	4.17497
R. nobile	3.3454
R. nobile	1.63443
R. nobile	1.98329
R. nobile	1.74811
R. nobile	2.03693
R. nobile	4.16204
R. nobile	3.29331
R. nobile	3.19049
R. nobile	3.26614
R. nobile	1.16224
R. nobile	3.63695
R. nobile	2.47898
R. nobile	1.50414
R. nobile	1.29362
R. nobile	1.39248
R. nobile	1.82717
R. nobile	3.59286
R. nobile	2.72177
R. nobile	1.91751
R. nobile	1.91833
R. nobile	2.08604
R. nobile	1.30892
R. nobile	1.74715
R. nobile	1.5608
R. nobile	1.75478
R. nobile	1.65388
R. nobile	0.709356
R. nobile	1.70837
R. nobile	4.4876
R. nobile	0.7494
R. nobile	2.90463
R. nobile	3.49033
R. nobile	1.67001
R. nobile	1.64731
R. nobile	1.01705
R. nobile	1.70318
R. nobile	1.13815
R. nobile	2.25039
R. nobile	1.99969
R. nobile	1.98485
R. nobile	1.94411
R. nobile	2.64198
R. nobile	1.63046
R. nobile	1.68261
R. nobile	1.57849
R. nobile	4.00128
R. nobile	4.07301
R. nobile	1.90884
R. nobile	1.5963
R. nobile	2.535
R. nobile	1.46821
R. nobile	2.98823
R. nobile	3.47978
R. nobile	2.98613
R. nobile	3.57921
R. nobile	2.03179
R. nobile	3.48597
R. nobile	1.83033
R. nobile	3.81944
R. nobile	2.65281
R. nobile	1.81609
R. nobile	3.25762
R. nobile	3.41066
R. nobile	3.2664
R. nobile	2.89953
R. nobile	3.52562
R. nobile	1.13263
R. nobile	1.2139
R. nobile	1.33833
R. nobile	4.23427
R. nobile	2.39715
R. nobile	3.96994
R. nobile	1.51115
R. nobile	0.843602
R. nobile	1.58408
R. nobile	3.30291
R. nobile	1.61149
R. nobile	1.64441
R. nobile	4.92232
R. nobile	2.00907
R. nobile	1.84462
R. nobile	3.77295
R. nobile	2.53243
R. nobile	0.551736
R. nobile	1.57751
R. nobile	1.87261
R. nobile	1.04224
R. nobile	0.557813
R. nobile	2.07203
R. nobile	1.74474
R. nobile	2.13816
R. nobile	0.891484
R. nobile	2.83585
R. nobile	2.53548
R. nobile	1.49057
R. nobile	2.49858
R. nobile	1.87541
R. nobile	2.61802
R. nobile	0.942485
R. nobile	2.37462
R. nobile	1.62789
R. nobile	3.99787
R. nobile	2.92609
R. nobile	2.32947
R. nobile	1.43882
R. nobile	1.4436
R. nobile	3.83016
R. nobile	1.65312
R. nobile	3.40028
R. nobile	3.94556
R. nobile	3.92489
R. nobile	1.69429
R. nobile	3.80016
R. nobile	1.6808
R. nobile	4.73211
R. nobile	1.95851
R. nobile	1.58677
R. nobile	1.95995
R. nobile	4.51108
R. nobile	2.46347
R. nobile	1.28074
R. nobile	3.28438
R. nobile	1.62851
R. nobile	1.51425
R. nobile	1.12173
R. nobile	2.05642
R. nobile	3.40416
R. nobile	1.95995
R. nobile	2.15408
R. nobile	1.57382
R. nobile	1.79294
R. nobile	1.9033
R. nobile	1.93243
R. nobile	2.17378
R. nobile	4.24224
R. nobile	3.91787
R. nobile	1.40349
R. nobile	1.36835
R. nobile	2.2634
R. nobile	2.08512
R. nobile	1.36273
R. nobile	2.12868
R. nobile	2.2487
R. nobile	2.44901
R. nobile	1.76169
R. nobile	3.726
R. nobile	4.76924
R. nobile	1.76516
R. nobile	1.85455
R. nobile	2.79425
R. nobile	4.0406
R. nobile	1.62734
R. nobile	1.69477
R. nobile	1.36713
R. nobile	3.79127
R. nobile	3.26514
R. nobile	1.4958
R. nobile	2.30671
R. nobile	1.65172
R. nobile	2.54693
R. nobile	3.99449
R. nobile	1.49841
R. nobile	1.01527
R. nobile	1.43618
R. nobile	1.73935
R. nobile	0.761643
R. nobile	1.66607
R. nobile	4.40182
R. nobile	1.96079
R. nobile	2.46106
R. nobile	2.41746
R. nobile	2.07014
R. nobile	1.67534
R. nobile	2.00248
R. nobile	1.55761
R. nobile	1.40971
R. nobile	1.333
R. nobile	2.23699
R. nobile	1.41883
R. nobile	3.90962
R. nobile	3.69353
R. nobile	1.903
R. nobile	1.71987
R. nobile	1.05463
R. nobile	1.06883
R. nobile	1.42017
R. nobile	1.42044
R. nobile	1.54174
R. nobile	2.86008
R. nobile	4.00903
R. nobile	1.44613
R. nobile	1.57435
R. nobile	4.07435
R. nobile	1.83881
R. nobile	2.62237
R. nobile	1.38934
R. nobile	1.60927
R. nobile	3.18177
R. nobile	2.60477
R. nobile	1.23297
R. nobile	1.73502
R. nobile	3.83691
R. nobile	3.75991
R. nobile	1.59677
R. nobile	1.05014
R. nobile	3.59102
R. nobile	4.35943
R. nobile	1.33869
R. nobile	4.54987
R. nobile	2.8052
R. nobile	2.83895
R. nobile	1.51332
R. nobile	1.84016
R. nobile	1.56274
R. nobile	2.77718
R. nobile	3.71218
R. nobile	4.51689
R. nobile	3.60363
R. nobile	3.20492
R. nobile	3.80401
R. nobile	1.59773
R. nobile	0.643407
R. nobile	4.43686
R. nobile	4.76403
R. nobile	1.62168
R. nobile	1.08733
R. nobile	1.92516
R. nobile	1.4985
R. nobile	1.47939
R. nobile	1.63075
R. nobile	2.09371
R. nobile	2.26933
R. nobile	4.15187
R. nobile	2.00708
R. nobile	2.46361
R. nobile	2.07431
R. nobile	3.44445
R. nobile	4.40905
R. nobile	4.22087
R. nobile	2.07025
R. nobile	4.10063
R. nobile	2.06045
R. nobile	1.22166
R. nobile	1.46818
R. nobile	3.45897
R. nobile	4.30704
R. nobile	4.01516
R. nobile	3.84192
R. nobile	1.63026
R. nobile	2.431
R. nobile	1.35955
R. nobile	3.697
R. nobile	1.90354
R. nobile	3.83194
R. nobile	1.23707
R. nobile	1.06028
R. nobile	2.48028
R. nobile	1.31864
R. nobile	3.21772
R. nobile	4.1798
R. nobile	2.4254
R. nobile	4.487
R. nobile	1.47877
R. nobile	4.24687
R. nobile	3.70481
R. nobile	4.37975
R. nobile	1.01616
R. nobile	1.81444
R. nobile	2.3716
R. nobile	1.29652
R. nobile	1.42594
R. nobile	1.25521
R. nobile	1.74776
R. nobile	4.61374
R. nobile	3.91107
R. nobile	1.84436
R. nobile	1.04119
R. nobile	3.03602
R. nobile	2.29367
R. nobile	2.20117
R. nobile	4.32686
R. nobile	2.1406
R. nobile	4.08609
R. nobile	3.91433
R. nobile	2.91077
R. nobile	2.3187
R. nobile	1.48567
R. nobile	3.9997
R. nobile	1.43179
R. nobile	2.35838
R. nobile	1.99102
R. nobile	3.44688
R. nobile	2.90525
R. nobile	4.20563
R. nobile	3.17445
R. nobile	4.08898
R. nobile	2.32283
R. nobile	3.74546
R. nobile	1.81374
R. nobile	2.38812
R. nobile	2.67801
R. nobile	3.78972
R. nobile	2.42394
R. nobile	1.8111
R. nobile	2.3531
R. nobile	3.69695
R. nobile	4.37234
R. nobile	2.04566
R. nobile	1.59166
R. nobile	4.39492
R. nobile	1.62622
R. nobile	4.43397
R. nobile	1.17235
R. nobile	2.28892
R. nobile	4.02597
R. nobile	1.7609
R. nobile	3.25366
R. nobile	3.62072
R. nobile	3.01084
R. nobile	2.76365
R. nobile	1.54176
R. nobile	1.44331
R. nobile	2.52155
R. nobile	1.40134
R. nobile	1.4488
R. nobile	4.55973
R. nobile	2.7719
R. nobile	2.27678
R. nobile	3.60004
R. nobile	2.85078
R. nobile	3.1139
R. nobile	1.95148
R. nobile	1.49565
R. nobile	4.61
R. nobile	1.64604
R. nobile	3.20178
R. nobile	2.61146
R. nobile	3.84803
R. nobile	1.37574
R. nobile	1.00142
R. nobile	4.00181
R. nobile	1.40992
R. nobile	3.78065
R. nobile	3.29685
R. nobile	1.60674
R. nobile	1.42349
R. nobile	1.95694
R. nobile	1.46081
R. nobile	3.17432
R. nobile	2.37261
R. nobile	2.57138
R. nobile	1.18528
R. nobile	1.86306
R. nobile	1.27548
R. nobile	1.4442
R. nobile	1.99204
R. nobile	4.23481
R. nobile	1.56345
R. nobile	2.40356
R. nobile	1.61291
R. nobile	2.90859
R. nobile	4.50956
R. nobile	3.25596
R. nobile	2.23555
R. nobile	2.84532
R. nobile	1.70121
R. nobile	1.77419
R. nobile	1.29501
R. nobile	2.03578
R. nobile	1.96988
R. nobile	1.62472
R. nobile	2.47035
R. nobile	4.42183
R. nobile	4.0878
R. nobile	1.79191
R. nobile	2.28232
R. nobile	2.96357
R. nobile	4.17416
R. nobile	1.9513
R. nobile	1.7466
R. nobile	4.44291
R. nobile	2.55943
R. nobile	3.66347
R. nobile	1.86682
R. nobile	3.69311
R. nobile	1.74881
R. nobile	1.64523
R. nobile	3.4125
R. nobile	1.52469
R. nobile	1.8577
R. nobile	2.10444
R. nobile	2.21031
R. nobile	1.05283
R. nobile	1.85924
R. nobile	1.81451
R. nobile	3.98061
R. nobile	2.69589
R. nobile	1.42816
R. nobile	1.33787
R. nobile	1.95707
R. nobile	2.60559
R. nobile	4.02863
R. nobile	1.56063
R. nobile	2.17033
R. nobile	3.09238
R. nobile	1.5063
R. nobile	1.39943
R. nobile	1.23526
R. nobile	1.58986
R. nobile	1.42932
R. nobile	1.77514
R. nobile	3.44106
R. nobile	1.41305
R. nobile	3.9033
R. nobile	2.35492
R. nobile	3.55207
R. nobile	3.872
R. nobile	4.45072
R. nobile	1.8114
R. nobile	1.20592
R. nobile	4.33148
R. nobile	2.74159
R. nobile	2.62359
R. nobile	4.31252
R. nobile	3.39646
R. nobile	1.60659
R. nobile	1.7283
R. nobile	1.35347
R. nobile	1.21118
R. nobile	1.9317
R. nobile	1.38438
R. nobile	1.95896
R. nobile	1.15902
R. nobile	1.28528
R. nobile	1.50811
R. nobile	4.20863
R. nobile	3.75536
R. nobile	3.13034
R. nobile	3.25611
R. nobile	1.95647
R. nobile	1.66857
R. nobile	1.64446
R. nobile	1.21725
R. nobile	2.01191
R. nobile	3.45532
R. nobile	3.31723
R. nobile	2.25624
R. nobile	3.93611
R. nobile	1.74204
R. nobile	1.62679
R. nobile	1.4358
R. nobile	4.17178
R. nobile	4.2738
R. nobile	3.87129
R. nobile	1.41633
R. nobile	1.56591
R. nobile	1.83403
R. nobile	1.64172
R. nobile	2.00618
R. nobile	1.31863
R. nobile	1.661
R. nobile	3.30482
R. nobile	1.7172
R. nobile	1.84066
R. nobile	1.04562
R. nobile	1.39974
R. nobile	1.48586
R. nobile	1.44982
R. nobile	1.71771
R. nobile	4.21067
R. nobile	1.42198
R. nobile	1.55596
R. nobile	3.80231
R. nobile	1.73575
R. nobile	2.43831
R. nobile	4.50359
R. nobile	3.4776
R. nobile	3.52771
R. nobile	1.66741
R. nobile	1.50261
R. nobile	3.33106
R. nobile	1.68108
R. nobile	3.37133
R. nobile	3.95439
R. nobile	2.06939
R. nobile	2.47324
R. nobile	1.7977
R. nobile	4.23386
R. nobile	2.56605
R. nobile	1.5941
R. nobile	1.72469
R. nobile	1.84502
R. nobile	1.39905
R. nobile	3.36876
R. nobile	4.16837
R. nobile	1.63805
R. nobile	1.57861
R. nobile	2.50386
R. nobile	3.46591
R. nobile	4.17007
R. nobile	2.52823
R. nobile	1.46272
R. nobile	3.22188
R. nobile	4.6782
R. nobile	2.03668
R. nobile	2.68844
R. nobile	1.92788
R. nobile	4.18187
R. nobile	1.68104
R. nobile	1.7825
R. nobile	1.37652
R. nobile	1.68799
R. nobile	1.52843
R. nobile	2.09071
R. nobile	2.20624
R. nobile	3.4646
R. nobile	4.02607
R. nobile	3.77525
R. nobile	2.41216
R. nobile	2.37506
R. nobile	4.21749
R. nobile	1.36433
R. nobile	1.36537
R. nobile	1.57522
R. nobile	1.92611
R. nobile	1.50197
R. nobile	2.01701
R. nobile	1.6137
R. nobile	2.0154
R. nobile	1.58368
R. nobile	3.58149
R. nobile	1.39793
R. nobile	4.01043
R. nobile	1.48331
R. nobile	1.50434
R. nobile	1.32228
R. nobile	1.32839
R. nobile	1.46169
R. nobile	1.90047
R. nobile	4.47316
R. nobile	4.34733
R. nobile	1.6701
[truncated: 11,883 more rows]

## Sheet: Data for Figure 3e
Source data for Figure 3e
#	Pathway	Candidate genes with pathway annotation (124)	All genes with pathway annotation (6535)	P value	Q value	Rich factor	Pathway ID
1	Homologous recombination	21 (16.94%)	95 (1.45%)	0	0	0.225006	ko03440
2	Mismatch repair	16 (12.9%)	60 (0.92%)	0	0	0.270367	ko03430
3	DNA replication	16 (12.9%)	86 (1.32%)	0	0	0.189761	ko03030
4	Nucleotide excision repair	16 (12.9%)	104 (1.59%)	0	0	0.157721	ko03420
5	Ribosome biogenesis in eukaryotes	19 (15.32%)	180 (2.75%)	0	0	0.109114	ko03008
6	Pentose phosphate pathway	14 (11.29%)	96 (1.47%)	0	0	0.149435	ko00030
7	Carbon fixation in photosynthetic organisms	14 (11.29%)	118 (1.81%)	0	0	0.12201	ko00710
8	Pentose and glucuronate interconversions	14 (11.29%)	119 (1.82%)	0	0	0.120975	ko00040
9	Cysteine and methionine metabolism	11 (8.87%)	138 (2.11%)	5.5e-05	0.000257	0.0826824	ko00270
10	Linoleic acid metabolism	4 (3.23%)	14 (0.21%)	0.000107	0.000448	0.287616	ko00591
11	Cyanoamino acid metabolism	6 (4.84%)	44 (0.67%)	0.000162	0.000618	0.13799	ko00460
12	Carbon metabolism	17 (13.71%)	349 (5.34%)	0.000288	0.001007	0.0523722	ko01200
13	Arachidonic acid metabolism	4 (3.23%)	20 (0.31%)	0.000473	0.001528	0.202055	ko00590
14	Biosynthesis of amino acids	14 (11.29%)	336 (5.14%)	0.004374	0.013122	0.0453521	ko01230
15	Ether lipid metabolism	4 (3.23%)	37 (0.57%)	0.005027	0.014075	0.109443	ko00565
16	Endocytosis	10 (8.06%)	244 (3.73%)	0.017159	0.045041	0.0434965	ko04144
17	alpha-Linolenic acid metabolism	4 (3.23%)	64 (0.98%)	0.032754	0.080921	0.0636654	ko00592
18	Protein processing in endoplasmic reticulum	9 (7.26%)	286 (4.38%)	0.09277	0.216464	0.0334305	ko04141
19	Phenylpropanoid biosynthesis	6 (4.84%)	182 (2.79%)	0.131483	0.290646	0.034962	ko00940
20	Terpenoid backbone biosynthesis	3 (2.42%)	71 (1.09%)	0.151529	0.299997	0.0430403	ko00900

## Sheet: Data for Figure 4a
Source data for Figure 4a
SuperFamily	Rhno		SuperFamily	Ruha		SuperFamily	Ft
Gypsy	647612		Gypsy	132474		Gypsy	247290
Gypsy	734975		Gypsy	612840		Gypsy	366141
Gypsy	1820548		Gypsy	1700445		Gypsy	0
Gypsy	682778		Gypsy	288463		Gypsy	197155
Gypsy	607312		Gypsy	137199		Gypsy	147930
Gypsy	1081417		Gypsy	0		Gypsy	338094
Gypsy	675583		Gypsy	759867		Gypsy	76923
Gypsy	951055		Gypsy	141230		Gypsy	347251
Gypsy	533322		Gypsy	1011286		Gypsy	406004
Gypsy	572041		Gypsy	143228		Gypsy	246971
Gypsy	210654		Gypsy	2463968		Gypsy	437623
Gypsy	470306		Gypsy	116433		Gypsy	478784
Gypsy	133857		Gypsy	84655		Gypsy	1281276
Gypsy	493875		Gypsy	86560		Gypsy	49289
Gypsy	1186030		Gypsy	216386		Gypsy	1142576
Gypsy	867617		Gypsy	0		Gypsy	584652
Gypsy	467153		Gypsy	582036		Gypsy	837393
Gypsy	378409		Gypsy	1939967		Gypsy	206413
Gypsy	819549		Gypsy	394146		Gypsy	296620
Gypsy	529544		Gypsy	706832		Gypsy	594786
Gypsy	1089457		Gypsy	375286		Gypsy	500868
Gypsy	545696		Gypsy	258325		Gypsy	0
Gypsy	979444		Gypsy	1454375		Gypsy	638836
Gypsy	544157		Gypsy	1351744		Gypsy	684519
Gypsy	340873		Gypsy	91611		Gypsy	1780281
Gypsy	1197112		Gypsy	140456		Gypsy	1124163
Gypsy	1628850		Gypsy	1335388		Gypsy	1363070
Gypsy	974929		Gypsy	1509160		Gypsy	1010382
Gypsy	781311		Gypsy	15140		Gypsy	1216294
Gypsy	2362821		Gypsy	288463		Gypsy	1637992
Gypsy	415658		Gypsy	172088		Gypsy	368647
Gypsy	643156		Gypsy	85979		Gypsy	544051
Gypsy	1502951		Gypsy	1061126		Gypsy	410801
Gypsy	398965		Gypsy	113680		Gypsy	1169037
Gypsy	930602		Gypsy	2220032		Gypsy	752745
Gypsy	25982		Gypsy	70399		Gypsy	1926708
Gypsy	370165		Gypsy	1167134		Gypsy	1063088
Gypsy	755178		Gypsy	432969		Gypsy	2823396
Gypsy	1260938		Gypsy	57462		Gypsy	246340
Gypsy	666326		Gypsy	70271		Gypsy	159041
Gypsy	724249		Gypsy	0		Gypsy	246971
Gypsy	1084510		Gypsy	861589		Gypsy	417464
Gypsy	1106801		Gypsy	0		Gypsy	0
Gypsy	535729		Gypsy	0		Gypsy	93618
Gypsy	772709		Gypsy	294426		Gypsy	778691
Gypsy	434807		Gypsy	1164355		Gypsy	533754
Gypsy	795808		Gypsy	1508633		Gypsy	212758
Gypsy	1311413		Gypsy	861591		Gypsy	839224
Gypsy	2356088		Gypsy	608223		Gypsy	973624
Gypsy	1163605		Gypsy	258713		Gypsy	2004485
Gypsy	753641		Gypsy	287170		Gypsy	841054
Gypsy	723277		Gypsy	28589		Gypsy	1471700
Gypsy	695118		Gypsy	376417		Gypsy	960290
Gypsy	342668		Gypsy	229508		Gypsy	238894
Gypsy	436659		Gypsy	114697		Gypsy	1265387
Gypsy	974057		Gypsy	344950		Gypsy	598852
Gypsy	2141341		Gypsy	0		Gypsy	1178315
Gypsy	1767940		Gypsy	57164		Gypsy	716155
Gypsy	1049071		Gypsy	289988		Gypsy	1061475
Gypsy	110974		Gypsy	0		Gypsy	0
Gypsy	1106802		Gypsy	297713		Gypsy	1098232
Gypsy	27723		Gypsy	2582885		Gypsy	206969
Gypsy	563301		Gypsy	298373		Gypsy	1095822
Gypsy	758964		Gypsy	169934		Gypsy	1711320
Gypsy	467534		Gypsy	0		Gypsy	853789
Gypsy	513292		Gypsy	1202829		Gypsy	96922
Gypsy	1365022		Gypsy	212987		Gypsy	865236
Gypsy	837838		Gypsy	167528		Gypsy	559359
Gypsy	210654		Gypsy	1532810		Gypsy	1297998
Gypsy	1098479		Gypsy	287385		Gypsy	4502727
Gypsy	1022507		Gypsy	140972		Gypsy	579050
Gypsy	681437		Gypsy	234906		Gypsy	688897
Gypsy	580719		Gypsy	264949		Gypsy	1140793
Gypsy	540944		Gypsy	143229		Gypsy	1337230
Gypsy	1345332		Gypsy	297386		Gypsy	1283486
Gypsy	316560		Gypsy	258905		Gypsy	238892
Gypsy	694076		Gypsy	115212		Gypsy	1188475
Gypsy	985303		Gypsy	200569		Gypsy	727599
Gypsy	528093		Gypsy	554136		Gypsy	1115742
Gypsy	629312		Gypsy	127356		Gypsy	221431
Gypsy	868930		Gypsy	1534371		Gypsy	1600955
Gypsy	1494950		Gypsy	315342		Gypsy	83011
Gypsy	263920		Gypsy	351517		Gypsy	544048
Gypsy	538565		Gypsy	1067509		Gypsy	100439
Gypsy	2472679		Gypsy	143549		Gypsy	1199351
Gypsy	519181		Gypsy	608685		Gypsy	1255230
Gypsy	998851		Gypsy	425779		Gypsy	844622
Gypsy	564106		Gypsy	87612		Gypsy	161040
Gypsy	492948		Gypsy	344435		Gypsy	1451417
Gypsy	820992		Gypsy	812618		Gypsy	1775716
Gypsy	950824		Gypsy	264342		Gypsy	601769
Gypsy	925007		Gypsy	100927		Gypsy	46714
Gypsy	857302		Gypsy	46658		Gypsy	1449087
Gypsy	1069320		Gypsy	798808		Gypsy	472718
Gypsy	870238		Gypsy	114526		Gypsy	318307
Gypsy	866273		Gypsy	1050976		Gypsy	49542
Gypsy	157845		Gypsy	257175		Gypsy	344584
Gypsy	374546		Gypsy	28610		Gypsy	559359
Gypsy	402978		Gypsy	788551		Gypsy	1025093
Gypsy	339585		Gypsy	1056755		Gypsy	955790
Gypsy	525205		Gypsy	2620332		Gypsy	935631
Gypsy	367471		Gypsy	457432		Gypsy	1544720
Gypsy	1563691		Gypsy	57121		Gypsy	586156
Gypsy	1370917		Gypsy	651920		Gypsy	318966
Gypsy	874196		Gypsy	1102393		Gypsy	398435
Gypsy	125966		Gypsy	85724		Gypsy	1314503
Gypsy	529544		Gypsy	577665		Gypsy	1225080
Gypsy	1249846		Gypsy	895217		Gypsy	407727
Gypsy	930602		Gypsy	622044		Gypsy	98409
Gypsy	610526		Gypsy	460167		Gypsy	1423696
Gypsy	102884		Gypsy	0		Gypsy	2509942
Gypsy	396064		Gypsy	375288		Gypsy	930603
Gypsy	617052		Gypsy	928498		Gypsy	75811
Gypsy	528093		Gypsy	1146631		Gypsy	120949
Gypsy	52305		Gypsy	212105		Gypsy	588717
Gypsy	156136		Gypsy	114526		Gypsy	559359
Gypsy	367140		Gypsy	633569		Gypsy	1372951
Gypsy	0		Gypsy	1030325		Gypsy	815155
Gypsy	1396885		Gypsy	114697		Gypsy	705231
Gypsy	125147		Gypsy	259100		Gypsy	499515
Gypsy	103997		Gypsy	0		Gypsy	965650
Gypsy	695124		Gypsy	114697		Gypsy	1010038
Gypsy	500381		Gypsy	127638		Gypsy	722700
Gypsy	2013336		Gypsy	1693755		Gypsy	844094
Gypsy	261409		Gypsy	169747		Gypsy	721189
Gypsy	478358		Gypsy	255276		Gypsy	885785
Gypsy	1435696		Gypsy	86044		Gypsy	2594661
Gypsy	693031		Gypsy	1341284		Gypsy	333073
Gypsy	493235		Gypsy	42250		Gypsy	296620
Gypsy	1294859		Gypsy	496444		Gypsy	246656
Gypsy	686956		Gypsy	28717		Gypsy	2008977
Gypsy	546860		Gypsy	127497		Gypsy	399261
Gypsy	601693		Gypsy	57206		Gypsy	0
Gypsy	582035		Gypsy	172474		Gypsy	792526
Gypsy	2187648		Gypsy	143442		Gypsy	748890
Gypsy	1120378		Gypsy	0		Gypsy	363041
Gypsy	368394		Gypsy	170940		Gypsy	49037
Gypsy	2418145		Gypsy	200720		Gypsy	182427
Gypsy	972437		Gypsy	548505		Gypsy	722694
Gypsy	1140500		Gypsy	511696		Gypsy	0
Gypsy	752006		Gypsy	233161		Gypsy	247289
Gypsy	854557		Gypsy	789736		Gypsy	737613
Gypsy	795024		Gypsy	42390		Gypsy	653583
Gypsy	380310		Gypsy	199975		Gypsy	99684
Gypsy	1127423		Gypsy	403450		Gypsy	138020
Gypsy	942002		Gypsy	1017096		Gypsy	148500
Gypsy	166861		Gypsy	143656		Gypsy	49226
Gypsy	833539		Gypsy	84562		Gypsy	992347
Gypsy	490486		Gypsy	85916		Gypsy	49289
Gypsy	878424		Gypsy	258132		Gypsy	1278709
Gypsy	1869233		Gypsy	256413		Gypsy	158387
Gypsy	1243013		Gypsy	1566697		Gypsy	815903
Gypsy	1141541		Gypsy	1688173		Gypsy	238894
Gypsy	292487		Gypsy	517819		Gypsy	974829
Gypsy	882986		Gypsy	57377		Gypsy	526776
Gypsy	688156		Gypsy	212339		Gypsy	1015099
Gypsy	493875		Gypsy	1568599		Gypsy	259293
Gypsy	654230		Gypsy	0		Gypsy	628693
Gypsy	941280		Gypsy	86755		Gypsy	0
Gypsy	2272535		Gypsy	211715		Gypsy	1003445
Gypsy	2224967		Gypsy	2822227		Gypsy	977929
Gypsy	659370		Gypsy	57249		Gypsy	1052261
Gypsy	100466		Gypsy	868229		Gypsy	579842
Gypsy	538656		Gypsy	376310		Gypsy	1591227
Gypsy	134168		Gypsy	358342		Gypsy	1489171
Gypsy	1598766		Gypsy	141230		Gypsy	98535
Gypsy	452054		Gypsy	981492		Gypsy	98915
Gypsy	1042796		Gypsy	200889		Gypsy	452498
Gypsy	886325		Gypsy	529304		Gypsy	482794
Gypsy	1613328		Gypsy	289188		Gypsy	927399
Gypsy	645112		Gypsy	70788		Gypsy	609234
Gypsy	876033		Gypsy	370539		Gypsy	444363
Gypsy	476809		Gypsy	160927		Gypsy	1127459
Gypsy	868922		Gypsy	458796		Gypsy	1170944
Gypsy	843822		Gypsy	2665704		Gypsy	159041
Gypsy	955069		Gypsy	171704		Gypsy	1334166
Gypsy	516274		Gypsy	578533		Gypsy	1122640
Gypsy	499377		Gypsy	28653		Gypsy	869070
Gypsy	998851		Gypsy	316126		Gypsy	446081
Gypsy	775182		Gypsy	0		Gypsy	1052323
Gypsy	497361		Gypsy	0		Gypsy	242303
Gypsy	462200		Gypsy	359681		Gypsy	890062
Gypsy	578098		Gypsy	57334		Gypsy	391140
Gypsy	815085		Gypsy	143228		Gypsy	1271665
Gypsy	500189		Gypsy	1120382		Gypsy	246024
Gypsy	774442		Gypsy	215272		Gypsy	0
Gypsy	635004		Gypsy	384110		Gypsy	196400
Gypsy	1923789		Gypsy	1575831		Gypsy	1055930
Gypsy	1142002		Gypsy	214172		Gypsy	159041
Gypsy	688898		Gypsy	169559		Gypsy	1290818
Gypsy	1289432		Gypsy	1563477		Gypsy	318305
Gypsy	2064521		Gypsy	201471		Gypsy	215563
Gypsy	1216580		Gypsy	624849		Gypsy	318305
Gypsy	772447		Gypsy	119694		Gypsy	928237
Gypsy	448625		Gypsy	659860		Gypsy	295481
Gypsy	855174		Gypsy	904081		Gypsy	319630
Gypsy	1359565		Gypsy	176738		Gypsy	597094
Gypsy	685955		Gypsy	1986224		Gypsy	396689
Gypsy	930602		Gypsy	2319695		Gypsy	238894
Gypsy	1627139		Gypsy	407725		Gypsy	1030327
Gypsy	978685		Gypsy	695646		Gypsy	533474
Gypsy	752008		Gypsy	924216		Gypsy	1977901
Gypsy	946507		Gypsy	1195177		Gypsy	543349
Gypsy	932653		Gypsy	1020563		Gypsy	49226
Gypsy	1165658		Gypsy	0		Gypsy	1218603
Gypsy	309034		Gypsy	1420411		Gypsy	977929
Gypsy	1122965		Gypsy	427360		Gypsy	906920
Gypsy	610815		Gypsy	723908		Gypsy	1356807
Gypsy	899456		Gypsy	114611		Gypsy	1497995
Gypsy	1031861		Gypsy	70788		Gypsy	752549
Gypsy	892798		Gypsy	85852		Gypsy	543351
Gypsy	847629		Gypsy	73634		Gypsy	79576
Gypsy	1786229		Gypsy	345208		Gypsy	1375053
Gypsy	1122106		Gypsy	859489		Gypsy	1908937
Gypsy	513204		Gypsy	114355		Gypsy	318966
Gypsy	720484		Gypsy	29241		Gypsy	1980850
Gypsy	1159805		Gypsy	228826		Gypsy	79411
Gypsy	856433		Gypsy	0		Gypsy	1138811
Gypsy	238398		Gypsy	0		Gypsy	478786
Gypsy	952104		Gypsy	85660		Gypsy	0
Gypsy	664434		Gypsy	115125		Gypsy	394652
Gypsy	366141		Gypsy	2265542		Gypsy	0
Gypsy	263557		Gypsy	404056		Gypsy	507197
Gypsy	1591918		Gypsy	359682		Gypsy	780662
Gypsy	688424		Gypsy	264241		Gypsy	246971
Gypsy	370165		Gypsy	784444		Gypsy	344581
Gypsy	385263		Gypsy	745662		Gypsy	865103
Gypsy	544157		Gypsy	57419		Gypsy	397201
Gypsy	590980		Gypsy	605490		Gypsy	399260
Gypsy	940183		Gypsy	28525		Gypsy	0
Gypsy	1024835		Gypsy	317230		Gypsy	2098828
Gypsy	977178		Gypsy	459479		Gypsy	46771
Gypsy	1142576		Gypsy	931310		Gypsy	79411
Gypsy	844621		Gypsy	172602		Gypsy	682315
Gypsy	862249		Gypsy	0		Gypsy	196652
Gypsy	837395		Gypsy	114696		Gypsy	203789
Gypsy	369658		Gypsy	1744548		Gypsy	359459
Gypsy	147287		Gypsy	1258153		Gypsy	829243
Gypsy	755896		Gypsy	143442		Gypsy	1133077
Gypsy	1290368		Gypsy	57249		Gypsy	3658557
Gypsy	734437		Gypsy	346505		Gypsy	98158
Gypsy	1117125		Gypsy	1762137		Gypsy	1559349
Gypsy	369658		Gypsy	42483		Gypsy	1765605
Gypsy	805059		Gypsy	1100346		Gypsy	148120
Gypsy	499377		Gypsy	58334		Gypsy	869581
Gypsy	2006331		Gypsy	629679		Gypsy	494802
Gypsy	811699		Gypsy	869577		Gypsy	924496
Gypsy	654746		Gypsy	1465155		Gypsy	1223143
Gypsy	263196		Gypsy	290645		Gypsy	993083
Gypsy	1454735		Gypsy	317948		Gypsy	956178
Gypsy	1339524		Gypsy	1335388		Gypsy	237810
Gypsy	369531		Gypsy	1165654		Gypsy	1603566
Gypsy	1205925		Gypsy	720648		Gypsy	159041
Gypsy	324532		Gypsy	143657		Gypsy	631870
Gypsy	1288809		Gypsy	463635		Gypsy	560524
Gypsy	2831880		Gypsy	442945		Gypsy	161378
Gypsy	884457		Gypsy	115040		Gypsy	837389
Gypsy	2712372		Gypsy	736983		Gypsy	472898
Gypsy	524912		Gypsy	1219417		Gypsy	159702
Gypsy	693447		Gypsy	86366		Gypsy	47000
Gypsy	2712380		Gypsy	619898		Gypsy	274074
Gypsy	903112		Gypsy	286529		Gypsy	738504
Gypsy	1600107		Gypsy	28568		Gypsy	278470
Gypsy	1348200		Gypsy	589658		Gypsy	544051
Gypsy	699332		Gypsy	0		Gypsy	1277146
Gypsy	215328		Gypsy	2735424		Gypsy	46771
Gypsy	1951701		Gypsy	1814109		Gypsy	552097
Gypsy	1309696		Gypsy	187771		Gypsy	1457799
Gypsy	1975579		Gypsy	46828		Gypsy	246656
Gypsy	689370		Gypsy	75145		Gypsy	1012247
Gypsy	265253		Gypsy	46771		Gypsy	1126942
Gypsy	631073		Gypsy	140885		Gypsy	396177
Gypsy	179309		Gypsy	0		Gypsy	49226
Gypsy	400220		Gypsy	235192		Gypsy	159041
Gypsy	1115738		Gypsy	140541		Gypsy	623054
Gypsy	939494		Gypsy	521331		Gypsy	1043418
Gypsy	387203		Gypsy	0		Gypsy	996940
Gypsy	1536776		Gypsy	0		Gypsy	1762137
Gypsy	843158		Gypsy	235192		Gypsy	843825
Gypsy	986429		Gypsy	140543		Gypsy	1263537
Gypsy	752680		Gypsy	141403		Gypsy	1711715
Gypsy	773405		Gypsy	141230		Gypsy	49799
Gypsy	443696		Gypsy	140543		Gypsy	635887
Gypsy	534201		Gypsy	85915		Gypsy	1135500
Gypsy	2301250		Gypsy	315340		Gypsy	721193
Gypsy	153641		Gypsy	518987		Gypsy	600614
Gypsy	609823		Gypsy	212104		Gypsy	0
Gypsy	1591696		Gypsy	1209786		Gypsy	1192418
Gypsy	764723		Gypsy	1686692		Gypsy	1011779
Gypsy	1939967		Gypsy	396517		Gypsy	1582819
Gypsy	748213		Gypsy	0		Gypsy	1798783
Gypsy	848473		Gypsy	901064		Gypsy	579051
Gypsy	950001		Gypsy	572930		Gypsy	1350648
Gypsy	177583		Gypsy	287171		Gypsy	1099039
Gypsy	0		Gypsy	143442		Gypsy	196652
Gypsy	534766		Gypsy	576800		Gypsy	417464
Gypsy	1080175		Gypsy	283677		Gypsy	584882
Gypsy	844487		Gypsy	806313		Gypsy	756665
Gypsy	801954		Gypsy	458113		Gypsy	894528
Gypsy	1421988		Gypsy	236639		Gypsy	375484
Gypsy	718848		Gypsy	88046		Gypsy	93618
Gypsy	755178		Gypsy	84655		Gypsy	1445195
Gypsy	744116		Gypsy	84935		Gypsy	475234
Gypsy	718339		Gypsy	785575		Gypsy	583612
Gypsy	1563691		Gypsy	1571313		Gypsy	898620
Gypsy	340874		Gypsy	2018038		Gypsy	562562
Gypsy	54646		Gypsy	57334		Gypsy	750917
Gypsy	1589173		Gypsy	84748		Gypsy	753762
Gypsy	1303330		Gypsy	664818		Gypsy	231612
Gypsy	606114		Gypsy	1178303		Gypsy	686532
Gypsy	1397185		Gypsy	258711		Gypsy	739390
Gypsy	1795573		Gypsy	0		Gypsy	166983
Gypsy	462200		Gypsy	576797		Gypsy	1367369
Gypsy	316560		Gypsy	1734521		Gypsy	120255
Gypsy	746267		Gypsy	229851		Gypsy	1030334
Gypsy	1370618		Gypsy	2533015		Gypsy	719692
Gypsy	876185		Gypsy	1252501		Gypsy	1323361
Gypsy	483029		Gypsy	1032306		Gypsy	594024
Gypsy	1108754		Gypsy	42250		Gypsy	1016437
Gypsy	359177		Gypsy	1512164		Gypsy	1576957
Gypsy	1019084		Gypsy	1516169		Gypsy	479782
Gypsy	245043		Gypsy	547680		Gypsy	1390939
Gypsy	296051		Gypsy	1452047		Gypsy	1470179
Gypsy	1488098		Gypsy	1836275		Gypsy	901105
Gypsy	1815635		Gypsy	1722662		Gypsy	1447936
Gypsy	775598		Gypsy	329404		Gypsy	544048
Gypsy	852868		Gypsy	2078956		Gypsy	98535
Gypsy	1001435		Gypsy	43839		Gypsy	143488
Gypsy	560712		Gypsy	1340288		Gypsy	46771
Gypsy	1157156		Gypsy	1490089		Gypsy	195899
Gypsy	824820		Gypsy	814233		Gypsy	586156
Gypsy	754947		Gypsy	169560		Gypsy	1273418
Gypsy	89376		Gypsy	377234		Gypsy	492900
Gypsy	263196		Gypsy	1152270		Gypsy	147174
Gypsy	263557		Gypsy	1665092		Gypsy	147363
Gypsy	1217963		Gypsy	1479614		Gypsy	478787
Gypsy	717525		Gypsy	1699253		Gypsy	583612
Gypsy	452497		Gypsy	426570		Gypsy	493529
Gypsy	809990		Gypsy	200421		Gypsy	544048
Gypsy	1282877		Gypsy	127921		Gypsy	0
Gypsy	223182		Gypsy	1032509		Gypsy	178023
Gypsy	217657		Gypsy	42483		Gypsy	544752
Gypsy	896696		Gypsy	830165		Gypsy	350718
Gypsy	369658		Gypsy	1094859		Gypsy	846144
Gypsy	1957314		Gypsy	2479306		Gypsy	731245
Gypsy	369153		Gypsy	172216		Gypsy	443796
Gypsy	340370		Gypsy	284201		Gypsy	944893
Gypsy	632746		Gypsy	517435		Gypsy	1636116
Gypsy	434438		Gypsy	1624568		Gypsy	883935
Gypsy	679562		Gypsy	2397249		Gypsy	579842
Gypsy	814183		Gypsy	114270		Gypsy	922489
Gypsy	1166252		Gypsy	3275246		Gypsy	238564
Gypsy	830781		Gypsy	3130721		Gypsy	1066025
Gypsy	544543		Gypsy	2560105		Gypsy	1007827
Gypsy	986837		Gypsy	344436		Gypsy	626763
Gypsy	871548		Gypsy	70399		Gypsy	159371
Gypsy	1168903		Gypsy	0		Gypsy	1437475
Gypsy	2243835		Gypsy	175557		Gypsy	2274563
Gypsy	812053		Gypsy	75316		Gypsy	829167
Gypsy	803523		Gypsy	127076		Gypsy	1217963
Gypsy	531742		Gypsy	14046		Gypsy	356863
Gypsy	1550232		Gypsy	370678		Gypsy	393543
Gypsy	739687		Gypsy	158932		Gypsy	314833
Gypsy	609600		Gypsy	2486752		Gypsy	42910
Gypsy	462241		Gypsy	3011211		Gypsy	908620
Gypsy	1831256		Gypsy	293079		Gypsy	1012250
Gypsy	1122714		Gypsy	1442605		Gypsy	803288
Gypsy	44705		Gypsy	0		Gypsy	790355
Gypsy	248809		Gypsy	431355		Gypsy	792524
Gypsy	1258293		Gypsy	712284		Gypsy	931116
Gypsy	377327		Gypsy	887646		Gypsy	1619866
Gypsy	957872		Gypsy	42390		Gypsy	1547526
Gypsy	817702		Gypsy	0		Gypsy	241391
Gypsy	1351559		Gypsy	201924		Gypsy	564371
Gypsy	1893753		Gypsy	578966		Gypsy	1127521
Gypsy	967792		Gypsy	425309		Gypsy	954991
Gypsy	722883		Gypsy	1202833		Copia	343923
Gypsy	1369319		Gypsy	1860653		Copia	821297
Gypsy	978569		Gypsy	230024		Copia	852242
Gypsy	740634		Gypsy	796678		Copia	734975
Gypsy	2117713		Gypsy	0		Copia	756229
Gypsy	1881640		Gypsy	908619		Copia	434438
Gypsy	348334		Gypsy	349654		Copia	574642
Gypsy	1683650		Gypsy	0		Copia	646275
Gypsy	624209		Gypsy	315812		Copia	586923
Gypsy	750466		Gypsy	1422730		Copia	1407402
Gypsy	1509731		Gypsy	143657		Copia	88147
Gypsy	724765		Gypsy	229337		Copia	393810
Gypsy	1252429		Gypsy	1378118		Copia	0
Gypsy	926401		Gypsy	1170529		Copia	0
Gypsy	1593129		Gypsy	127216		Copia	546860
Gypsy	615078		Gypsy	315342		Copia	1287468
Gypsy	1038282		Gypsy	994423		Copia	404864
Gypsy	2092292		Gypsy	497360		Copia	617056
Gypsy	837998		Gypsy	1436614		Copia	173380
Gypsy	830165		Gypsy	462239		Copia	437277
Gypsy	764183		Gypsy	2276741		Copia	1016706
Gypsy	245674		Gypsy	1807604		Copia	510566
Gypsy	273295		Gypsy	519763		Copia	345468
Gypsy	463029		Gypsy	2169896		Copia	1324322
Gypsy	369153		Gypsy	726490		Copia	1189698
Gypsy	2250980		Gypsy	722275		Copia	1602976
Gypsy	989776		Gypsy	286316		Copia	1125631
Gypsy	632741		Gypsy	1776810		Copia	651918
Gypsy	2503899		Gypsy	2409807		Copia	961632
Gypsy	1106801		Gypsy	88215		Copia	704674
Gypsy	493875		Gypsy	461200		Copia	536190
Gypsy	531007		Gypsy	55674		Copia	622046
Gypsy	552911		Gypsy	1106568		Copia	242917
Gypsy	587434		Gypsy	1042749		Copia	1968731
Gypsy	1080324		Gypsy	630974		Copia	1713075
Gypsy	1598529		Gypsy	71579		Copia	1587533
Gypsy	532413		Gypsy	114270		Copia	584246
Gypsy	718021		Gypsy	614239		Copia	1277889
Gypsy	1282877		Gypsy	1168384		Copia	147456
Gypsy	420504		Gypsy	169933		Copia	29670
Gypsy	853017		Gypsy	1885364		Copia	0
Gypsy	3289517		Gypsy	2967810		Copia	1661084
Gypsy	755178		Gypsy	2090666		Copia	818386
Gypsy	988277		Gypsy	286743		Copia	249212
Gypsy	401495		Gypsy	1133130		Copia	1004989
Gypsy	1044885		Gypsy	613539		Copia	774439
Gypsy	1684920		Gypsy	1397818		Copia	2774772
Gypsy	1260609		Gypsy	1518573		Copia	877515
Gypsy	1610063		Gypsy	201773		Copia	1094859
Gypsy	603144		Gypsy	229852		Copia	1437475
Gypsy	1605116		Gypsy	2058695		Copia	1217090
Gypsy	718742		Gypsy	1600759		Copia	509211
Gypsy	166021		Gypsy	143336		Copia	665073
Gypsy	312940		Gypsy	53173		Copia	1557002
Gypsy	914511		Gypsy	44040		Copia	1344162
Gypsy	1519800		Gypsy	316993		Copia	173772
Gypsy	580304		Gypsy	172602		Copia	915830
Gypsy	583805		Gypsy	359012		Copia	260464
Gypsy	1076116		Gypsy	2160370		Copia	493108
Gypsy	359178		Gypsy	85029		Copia	575501
Gypsy	781539		Gypsy	583844		Copia	1746755
Gypsy	985906		Gypsy	0		Copia	1003443
Gypsy	1164479		Gypsy	921251		Copia	183734
Gypsy	1303333		Gypsy	0		Copia	108546
Gypsy	440406		Gypsy	1376536		Copia	2034041
Gypsy	529544		Gypsy	0		Copia	1010030
Gypsy	542763		Gypsy	2765256		Copia	1203893
Gypsy	1389712		Gypsy	142803		Copia	1657692
Gypsy	494519		Gypsy	1137369		Copia	1507229
Gypsy	298015		Gypsy	461550		Copia	89169
Gypsy	983441		Gypsy	1569778		Copia	597866
Gypsy	528610		Gypsy	286745		Copia	1367373
Gypsy	707915		Gypsy	0		Copia	0
Gypsy	464332		Gypsy	403450		Copia	259878
Gypsy	337056		Gypsy	401112		Copia	414317
Gypsy	1722673		Gypsy	170310		Copia	562868
Gypsy	1609370		Gypsy	143549		Copia	348148
Gypsy	1158639		Gypsy	482897		Copia	1126346
Gypsy	1931839		Gypsy	2019448		Copia	930602
Gypsy	757843		Gypsy	86108		Copia	1164479
Gypsy	1605204		Gypsy	503878		Copia	578967
Gypsy	753243		Gypsy	87546		Copia	228486
Gypsy	970180		Gypsy	127357		Copia	990522
Gypsy	979643		Gypsy	1265290		Copia	2205865
Gypsy	1182874		Gypsy	169559		Copia	3899262
Gypsy	478787		Gypsy	559420		Copia	793072
Gypsy	457429		Gypsy	1114048		Copia	971747
Gypsy	734975		Gypsy	1351751		Copia	498001
Gypsy	367035		Gypsy	57420		Copia	705754
Gypsy	1095610		Gypsy	1305338		Copia	1343489
Gypsy	1418425		Gypsy	2026670		Copia	925621
Gypsy	671377		Gypsy	52807		Copia	326410
Gypsy	157414		Gypsy	82892		Copia	799942
Gypsy	660351		Gypsy	932754		Copia	961628
Gypsy	413678		Gypsy	905322		Copia	761851
Gypsy	599565		Gypsy	28589		Copia	0
Gypsy	484821		Gypsy	116169		Copia	1631317
Gypsy	882723		Gypsy	491380		Copia	1268170
Gypsy	997787		Gypsy	215673		Copia	999100
Gypsy	667960		Gypsy	212985		Copia	754187
Gypsy	0		Gypsy	1124472		Copia	397886
Gypsy	583612		Gypsy	377555		Copia	1341919
Gypsy	957278		Gypsy	114867		Copia	666995
Gypsy	530448		Gypsy	436244		Copia	709784
Gypsy	443093		Gypsy	107786		Copia	384303
Gypsy	607307		Gypsy	556863		Copia	4745693
Gypsy	372215		Gypsy	859859		Copia	690957
Gypsy	422275		Gypsy	253873		Copia	906671
Gypsy	1361720		Gypsy	204688		Copia	1682473
Gypsy	800377		Gypsy	1049804		Copia	695124
Gypsy	720151		Gypsy	143335		Copia	480782
Gypsy	805182		Gypsy	143442		Copia	871550
Gypsy	797870		Gypsy	578751		Copia	942002
Gypsy	494519		Gypsy	345208		Copia	507868
Gypsy	2035743		Gypsy	519373		Copia	880031
Gypsy	2649576		Gypsy	170310		Copia	262838
Gypsy	1387407		Gypsy	28653		Copia	1034949
Gypsy	991279		Gypsy	373324		Copia	1424784
Gypsy	422275		Gypsy	402544		Copia	613770
Gypsy	775895		Gypsy	549091		Copia	1047164
Gypsy	414317		Gypsy	1719320		Copia	704672
Gypsy	268964		Gypsy	0		Copia	717350
Gypsy	534203		Gypsy	172088		Copia	234046
Gypsy	2030610		Gypsy	169934		Copia	2257275
Gypsy	502228		Gypsy	0		Copia	982467
Gypsy	906095		Gypsy	172217		Copia	661640
Gypsy	694076		Gypsy	762287		Copia	1061125
Gypsy	393138		Gypsy	1355059		Copia	1299326
Gypsy	741271		Gypsy	46182		Copia	881537
Gypsy	750418		Gypsy	1079934		Copia	1332381
Gypsy	225538		Gypsy	461893		Copia	1142576
Gypsy	930602		Gypsy	42719		Copia	3759946
Gypsy	369153		Gypsy	402242		Copia	1892226
Gypsy	459710		Gypsy	57163		Copia	681054
Gypsy	1137829		Gypsy	1629748		Copia	121202
Gypsy	1204946		Gypsy	1977902		Copia	509211
Gypsy	421119		Gypsy	140371		Copia	1640990
Gypsy	1745671		Gypsy	425257		Copia	908619
Gypsy	157845		Gypsy	752114		Copia	1398871
Gypsy	1044322		Gypsy	2364889		Copia	664684
Gypsy	814183		Gypsy	925703		Copia	1254869
Gypsy	430550		Gypsy	981497		Copia	142803
Gypsy	992776		Gypsy	124579		Copia	306878
Gypsy	1828247		Gypsy	0		Copia	930603
Gypsy	422855		Gypsy	1207495		Copia	1052894
Gypsy	369659		Gypsy	745940		Copia	812619
Gypsy	781504		Gypsy	106591		Copia	400447
Gypsy	611168		Gypsy	616294		Copia	86173
Gypsy	1446621		Gypsy	2636179		Copia	1387100
Gypsy	923431		Gypsy	0		Copia	505199
Gypsy	210365		Gypsy	58467		Copia	688899
Gypsy	337668		Gypsy	28610		Copia	2091222
Gypsy	1706737		Gypsy	1357718		Copia	1024838
Gypsy	328602		Gypsy	1398700		Copia	146614
Gypsy	437810		Gypsy	346245		Copia	321409
Gypsy	697219		Gypsy	57249		Copia	30111
Gypsy	1106330		Gypsy	105567		Copia	262836
Gypsy	1208393		Gypsy	361033		Copia	739687
Gypsy	1874367		Gypsy	518206		Copia	261054
Gypsy	603643		Gypsy	432483		Copia	2491867
Gypsy	662974		Gypsy	380060		Copia	347026
Gypsy	179240		Gypsy	42158		Copia	403451
Gypsy	1108638		Gypsy	3416467		Copia	869577
Gypsy	1402743		Gypsy	1922335		Copia	163435
Gypsy	489620		Gypsy	85597		Copia	2207286
Gypsy	1105129		Gypsy	1163775		Copia	194907
Gypsy	1237995		Gypsy	200720		Copia	2035323
Gypsy	1202726		Gypsy	0		Copia	472901
Gypsy	103857		Gypsy	254996		Copia	513292
Gypsy	1540879		Gypsy	1431215		Copia	1495844
Gypsy	78121		Gypsy	180078		Copia	1513977
Gypsy	1880657		Gypsy	84842		Copia	2502511
Gypsy	748712		Gypsy	491749		Copia	1518567
Gypsy	897308		Gypsy	1480733		Copia	462474
Gypsy	504262		Gypsy	257558		Copia	1024837
Gypsy	648729		Gypsy	741205		Copia	1357719
Gypsy	563970		Gypsy	1268164		Copia	1892226
Gypsy	948145		Gypsy	58825		Copia	1448173
Gypsy	352592		Gypsy	84284		Copia	595557
Gypsy	1831084		Gypsy	373603		Copia	133857
Gypsy	684995		Gypsy	2807357		Copia	1240885
Gypsy	3286849		Gypsy	1789137		Copia	2990736
Gypsy	602742		Gypsy	319146		Copia	715440
Gypsy	617052		Gypsy	2381858		Copia	871550
Gypsy	785356		Gypsy	127356		Copia	543001
Gypsy	1613101		Gypsy	257940		Copia	1130257
Gypsy	722230		Gypsy	200870		Copia	2205865
Gypsy	488672		Gypsy	0		Copia	790356
Gypsy	1285383		Gypsy	126935		Copia	1967545
Gypsy	1784017		Gypsy	254995		Copia	435424
Gypsy	1714717		Gypsy	811401		Copia	1231430
Gypsy	51917		Gypsy	317233		Copia	518595
Gypsy	1093556		Gypsy	1477379		Copia	523300
Gypsy	802831		Gypsy	85915		Copia	0
Gypsy	327548		Gypsy	1900370		Copia	510562
Gypsy	859593		Gypsy	310058		Copia	795809
Gypsy	772955		Gypsy	1110028		Copia	714493
Gypsy	1576025		Gypsy	753241		Copia	3247752
Gypsy	448625		Gypsy	176971		Copia	1097990
Gypsy	234965		Gypsy	870895		Copia	420659
Gypsy	593910		Gypsy	57376		Copia	2092479
Gypsy	590109		Gypsy	1105967		Copia	790352
Gypsy	0		Gypsy	220116		Copia	1790545
Gypsy	190763		Gypsy	2020354		Copia	475824
Gypsy	463182		Gypsy	1074350		Copia	734975
Gypsy	870892		Gypsy	0		Copia	864830
Gypsy	938169		Gypsy	143656		Copia	1682980
Gypsy	801950		Gypsy	210652		Copia	2259172
Gypsy	772623		Gypsy	417381		Copia	779673
Gypsy	492998		Gypsy	0		Copia	4281359
Gypsy	3616450		Gypsy	461550		Copia	905048
Gypsy	263196		Gypsy	212106		Copia	620370
Gypsy	340296		Gypsy	2535889		Copia	823811
Gypsy	401578		Gypsy	126936		Copia	29947
Gypsy	747026		Gypsy	1814831		Copia	666991
Gypsy	635754		Gypsy	87845		Copia	251934
Gypsy	271177		Gypsy	565483		Copia	2015468
Gypsy	791707		Gypsy	1532324		Copia	2702457
Gypsy	451275		Gypsy	2685310		Copia	424996
Gypsy	398984		Gypsy	230195		Copia	1147116
Gypsy	1302816		Gypsy	143872		Copia	261942
Gypsy	434499		Gypsy	951709		Copia	1038683
Gypsy	632270		Gypsy	169934		Copia	435424
Gypsy	1749257		Gypsy	2171927		Copia	944316
Gypsy	878424		Gypsy	1529013		Copia	305252
Gypsy	850277		Gypsy	2589972		Copia	437901
Gypsy	760111		Gypsy	2865909		Copia	1982296
Gypsy	774242		Gypsy	373604		Copia	779673
Gypsy	529128		Gypsy	607312		Copia	1334166
Gypsy	638473		Gypsy	201321		Copia	1357717
Gypsy	138684		Gypsy	1017864		Copia	487052
Gypsy	953682		Gypsy	1903114		Copia	1111858
Gypsy	818801		Gypsy	114270		Copia	1977385
Gypsy	562460		Gypsy	114526		Copia	2247836
Gypsy	920481		Gypsy	233691		Copia	189155
Gypsy	1139464		Gypsy	171577		Copia	407725
Gypsy	561226		Gypsy	42436		Copia	1025555
Gypsy	1752457		Gypsy	202228		Copia	706057
Gypsy	977929		Gypsy	1214755		Copia	804127
Gypsy	299702		Gypsy	722545		Copia	1058695
Gypsy	545806		Gypsy	114783		Copia	579844
Gypsy	387722		Gypsy	877515		Copia	1892231
Gypsy	1281027		Gypsy	1253910		Copia	638470
Gypsy	744649		Gypsy	261054		Copia	588715
Gypsy	1728954		Gypsy	1325999		Copia	939120
Gypsy	564835		Gypsy	1036739		Copia	731479
Gypsy	1298917		Gypsy	1870131		Copia	2409815
Gypsy	1061766		Gypsy	2142146		Copia	802451
Gypsy	734975		Gypsy	533789		Copia	762015
Gypsy	2073369		Gypsy	798808		Copia	944893
Gypsy	949528		Gypsy	1787110		Copia	871552
Gypsy	1322233		Gypsy	114526		Copia	2196971
Gypsy	244655		Gypsy	1389368		Copia	0
Gypsy	752676		Gypsy	212106		Copia	542239
Gypsy	1186763		Gypsy	402844		Copia	966756
Gypsy	1393131		Gypsy	42483		Copia	0
Gypsy	667834		Gypsy	2310664		Copia	665347
Gypsy	1081411		Gypsy	404359		Copia	2031062
Gypsy	732761		Gypsy	1867900		Copia	1282261
Gypsy	897615		Gypsy	28653		Copia	520936
Gypsy	849098		Gypsy	259486		Copia	1077571
Gypsy	1049065		Gypsy	57249		Copia	230311
Gypsy	495358		Gypsy	345466		Copia	718497
Gypsy	1483421		Gypsy	1422054		Copia	2165318
Gypsy	449152		Gypsy	143872		Copia	1518567
Gypsy	645353		Gypsy	220116		Copia	0
Gypsy	1110171		Gypsy	2405247		Copia	383344
Gypsy	1118666		Gypsy	85029		Copia	936263
Gypsy	0		Gypsy	0		Copia	763016
Gypsy	421695		Gypsy	522115		Copia	456847
Gypsy	872866		Gypsy	267405		Copia	163435
Gypsy	589575		Gypsy	464336		Copia	2323734
Gypsy	1279671		Gypsy	2008798		Copia	613770
Gypsy	369658		Gypsy	143335		Copia	2147089
Gypsy	938411		Gypsy	28696		Copia	268337
Gypsy	51917		Gypsy	140886		Copia	964553
Gypsy	316124		Gypsy	316045		Copia	1160973
Gypsy	52519		Gypsy	299800		Copia	692338
Gypsy	476152		Gypsy	0		Copia	1050431
Gypsy	422854		Gypsy	517046		Copia	434438
Gypsy	202475		Gypsy	519765		Copia	1062350
Gypsy	563697		Gypsy	143871		Copia	867622
Gypsy	589166		Gypsy	2869074		Copia	516442
Gypsy	2174936		Gypsy	343667		Copia	1007827
Gypsy	1079330		Gypsy	360583		Copia	1787254
Gypsy	150534		Gypsy	577231		Copia	742066
Gypsy	1467992		Gypsy	690439		Copia	779673
Gypsy	574642		Gypsy	691278		Copia	4215615
Gypsy	599870		Gypsy	0		Copia	0
Gypsy	772955		Gypsy	176564		Copia	584247
Gypsy	729401		Gypsy	1931853		Copia	2064999
Gypsy	937768		Gypsy	1036275		Copia	1331282
Gypsy	425486		Gypsy	1274031		Copia	493108
Gypsy	407150		Gypsy	0		Copia	1186030
Gypsy	1732380		Gypsy	172548		Copia	764183
Gypsy	654692		Gypsy	1136946		Copia	1175164
Gypsy	138484		Gypsy	1263854		Copia	342390
Gypsy	657221		Gypsy	174298		Copia	496289
Gypsy	1169405		Gypsy	1288680		Copia	775744
Gypsy	922489		Gypsy	219364		Copia	1037277
Gypsy	648750		Gypsy	297714		Copia	468575
Gypsy	744939		Gypsy	1430680		Copia	1445195
Gypsy	402042		Gypsy	217025		Copia	594789
Gypsy	927797		Gypsy	2641025		Copia	291747
Gypsy	818584		Gypsy	58423		Copia	614237
Gypsy	1492383		Gypsy	171448		Copia	1295350
Gypsy	985301		Gypsy	2115663		Copia	434438
Gypsy	977930		Gypsy	353728		Copia	1445195
Gypsy	626672		Gypsy	127779		Copia	645290
Gypsy	1578466		Gypsy	143603		Copia	1052482
Gypsy	631799		Gypsy	287923		Copia	4379041
Gypsy	538120		Gypsy	232984		Copia	903284
Gypsy	455535		Gypsy	48117		Copia	282116
Gypsy	2034738		Gypsy	576579		Copia	407728
Gypsy	269951		Gypsy	58246		Copia	347811
Gypsy	1017090		Gypsy	159372		Copia	839224
Gypsy	523361		Gypsy	1783401		Copia	706057
Gypsy	1566140		Gypsy	341379		Copia	758385
Gypsy	867617		Gypsy	431351		Copia	902523
Gypsy	1984905		Gypsy	0		Copia	479780
Gypsy	76719		Gypsy	173970		Copia	608915
Gypsy	904731		Gypsy	103022		Copia	565627
Gypsy	137036		Gypsy	58070		Copia	1451678
Gypsy	461877		Gypsy	291193		Copia	1471041
Gypsy	314402		Gypsy	375568		Copia	1065209
Gypsy	1350136		Gypsy	798808		Copia	617054
Gypsy	810717		Gypsy	580934		Copia	1614200
Gypsy	1806401		Gypsy	1318916		Copia	1107476
Gypsy	2006943		Gypsy	70399		Copia	1305056
Gypsy	786046		Gypsy	114526		Copia	2049112
Gypsy	705917		Gypsy	1901726		Copia	760694
Gypsy	1049071		Gypsy	114441		Copia	409463
Gypsy	1502742		Gypsy	203142		Copia	1679665
Gypsy	440406		Gypsy	461893		Copia	738503
Gypsy	583040		Gypsy	1942193		Copia	486184
Gypsy	685217		Gypsy	1704239		Copia	205312
Gypsy	442945		Gypsy	1109602		Copia	405576
Gypsy	1014346		Gypsy	381820		Copia	1158964
Gypsy	1026506		Gypsy	1958972		Copia	2220040
Gypsy	583905		Gypsy	87745		Copia	1375928
Gypsy	584882		Gypsy	1381358		Copia	799486
Gypsy	662206		Gypsy	2215303		Copia	507868
Gypsy	524488		Gypsy	945159		Copia	1609364
Gypsy	52305		Gypsy	1243561		Copia	1254372
Gypsy	0		Gypsy	1767423		Copia	1114971
Gypsy	145504		Gypsy	1478940		Copia	29854
Gypsy	102747		Gypsy	114526		Copia	540207
Gypsy	51328		Gypsy	172733		Copia	350716
Gypsy	700820		Gypsy	317868		Copia	4046352
Gypsy	104279		Gypsy	86108		Copia	1107476
Gypsy	667193		Gypsy	513369		Copia	4775423
Gypsy	462103		Gypsy	550572		Copia	1369804
Gypsy	2954591		Gypsy	1788780		Copia	288154
Gypsy	773043		Gypsy	2103246		Copia	1197938
Gypsy	879343		Gypsy	838906		Copia	666991
Gypsy	113011		Gypsy	0		Copia	1050431
Gypsy	99299		Gypsy	1976544		Copia	1136947
Gypsy	155715		Gypsy	43939		Copia	712285
Gypsy	351788		Gypsy	84469		Copia	208652
Gypsy	51328		Gypsy	255278		Copia	1141543
Gypsy	360742		Gypsy	85724		Copia	350825
Gypsy	0		Gypsy	628255		Copia	468575
Gypsy	463774		Gypsy	145284		Copia	1493294
Gypsy	51328		Gypsy	1228613		Copia	1076471
Gypsy	1020817		Gypsy	1238977		Copia	711186
Gypsy	2021570		Gypsy	354216		Copia	1171578
Gypsy	51328		Gypsy	132322		Copia	290644
Gypsy	409658		Gypsy	372491		Copia	353170
Gypsy	750417		Gypsy	585459		Copia	1318912
Gypsy	262836		Gypsy	42250		Copia	352862
Gypsy	1188786		Gypsy	0		Copia	324118
Gypsy	1084619		Gypsy	28653		Copia	403451
Gypsy	1279672		Gypsy	666325		Copia	1238461
Gypsy	524488		Gypsy	2738436		Copia	877515
Gypsy	758019		Gypsy	347024		Copia	990527
Gypsy	596014		Gypsy	57377		Copia	2804582
Gypsy	756089		Gypsy	263739		Copia	1838501
Gypsy	984364		Gypsy	724449		Copia	209790
Gypsy	1310444		Gypsy	546453		Copia	2380425
Gypsy	1163853		Gypsy	663323		Copia	1019403
Gypsy	629311		Gypsy	404055		Copia	771848
Gypsy	1299326		Gypsy	614021		Copia	947806
Gypsy	1278706		Gypsy	1265618		Copia	0
Gypsy	1336101		Gypsy	868968		Copia	172216
Gypsy	1565559		Gypsy	28631		Copia	2592018
Gypsy	849127		Gypsy	1347528		Copia	393810
Gypsy	754947		Gypsy	24033		Copia	1677574
Gypsy	1391904		Gypsy	2532761		Copia	1144843
Gypsy	737996		Gypsy	85123		Copia	4058987
Gypsy	1355063		Gypsy	1061943		Copia	839216
Gypsy	2988752		Gypsy	817561		Copia	116433
Gypsy	1652337		Gypsy	316045		Copia	0
Gypsy	1697326		Gypsy	433135		Copia	261644
Gypsy	1231429		Gypsy	372770		Copia	670870
Gypsy	1382121		Gypsy	28631		Copia	1351496
Gypsy	1380963		Gypsy	213676		Copia	892796
Gypsy	1113887		Gypsy	254434		Copia	1317403
Gypsy	1639544		Gypsy	1110167		Copia	1435699
Gypsy	930602		Gypsy	315575
Gypsy	1266268		Gypsy	2135090
Gypsy	3893790		Gypsy	259681
Gypsy	680679		Gypsy	1913156
Gypsy	600535		Gypsy	175758
Gypsy	469838		Gypsy	609314
Gypsy	1240055		Gypsy	1998446
Gypsy	751547		Gypsy	339746
Gypsy	421695		Gypsy	314403
Gypsy	972116		Gypsy	2168914
Gypsy	1678790		Gypsy	231756
Gypsy	754947		Gypsy	169934
Gypsy	769689		Gypsy	172991
Gypsy	3074713		Gypsy	670143
Gypsy	636457		Gypsy	169745
Gypsy	493976		Gypsy	1563278
Gypsy	654231		Gypsy	0
Gypsy	922238		Gypsy	316046
Gypsy	1949179		Gypsy	70270
Gypsy	996755		Gypsy	2331459
Gypsy	2203284		Gypsy	142909
Gypsy	796593		Gypsy	837265
Gypsy	986291		Gypsy	88707
Gypsy	845676		Gypsy	408655
Gypsy	375568		Gypsy	1823484
Gypsy	1729714		Gypsy	550159
Gypsy	1256325		Gypsy	3935608
Gypsy	2131641		Gypsy	143442
Gypsy	1739986		Gypsy	42343
Gypsy	1296679		Gypsy	953681
Gypsy	574645		Gypsy	200571
Gypsy	813849		Gypsy	142803
Gypsy	2132095		Gypsy	816396
Gypsy	2672419		Gypsy	229338
Gypsy	1505229		Gypsy	70399
Gypsy	763169		Gypsy	1580999
Gypsy	76872		Gypsy	143015
Gypsy	1353380		Gypsy	116257
Gypsy	801230		Gypsy	723906
Gypsy	985847		Gypsy	750417
Gypsy	415058		Gypsy	745662
Gypsy	186405		Gypsy	344692
Gypsy	1047484		Gypsy	300172
Gypsy	724388		Gypsy	212339
Gypsy	534557		Gypsy	84842
Gypsy	737249		Gypsy	746726
Gypsy	1177558		Gypsy	1113889
Gypsy	769577		Gypsy	3479234
Gypsy	987761		Gypsy	249537
Gypsy	494962		Gypsy	662830
Gypsy	859863		Gypsy	2635099
Gypsy	784386		Gypsy	731868
Gypsy	784974		Gypsy	1214757
Gypsy	315692		Gypsy	316046
Gypsy	3397576		Gypsy	547273
Gypsy	951538		Gypsy	1298333
Gypsy	1309928		Gypsy	171704
Gypsy	1447676		Gypsy	1611451
Gypsy	489273		Gypsy	698274
Gypsy	1006359		Gypsy	1178893
Gypsy	1045736		Gypsy	42296
Gypsy	518984		Gypsy	42296
Gypsy	584479		Gypsy	84655
Gypsy	1057073		Gypsy	679631
Gypsy	2268545		Gypsy	0
Gypsy	160635		Gypsy	1572386
Gypsy	927800		Gypsy	346243
Gypsy	1620992		Gypsy	639920
Gypsy	775741		Gypsy	402543
Gypsy	649039		Gypsy	1713453
Gypsy	1361903		Gypsy	931679
Gypsy	1421605		Gypsy	375851
Gypsy	702627		Gypsy	3011226
Gypsy	635754		Gypsy	2142879
Gypsy	1101800		Gypsy	578749
Gypsy	515889		Gypsy	791439
Gypsy	440406		Gypsy	472900
Gypsy	1175846		Gypsy	42296
Gypsy	1890120		Gypsy	57121
Gypsy	1043535		Gypsy	1393980
Gypsy	1495593		Gypsy	1049063
Gypsy	157630		Gypsy	1641753
Gypsy	592342		Gypsy	2481747
Gypsy	512836		Gypsy	42343
Gypsy	719773		Gypsy	693555
Gypsy	316124		Gypsy	127216
Gypsy	339371		Gypsy	1723972
Gypsy	449152		Gypsy	948248
Gypsy	498076		Gypsy	1706747
Gypsy	1120375		Gypsy	86108
Gypsy	1343487		Gypsy	0
Gypsy	97289		Gypsy	344951
Gypsy	792683		Gypsy	2640220
Gypsy	752347		Gypsy	114697
Gypsy	637508		Gypsy	1874369
Gypsy	707068		Gypsy	1194517
Gypsy	1803463		Gypsy	949222
Gypsy	674798		Gypsy	340121
Gypsy	1441913		Gypsy	1001169
Gypsy	89480		Gypsy	1765815
Gypsy	1164479		Gypsy	171831
Gypsy	0		Gypsy	169933
Gypsy	975679		Gypsy	518206
Gypsy	858930		Gypsy	1780984
Gypsy	2720500		Gypsy	383853
Gypsy	1011210		Gypsy	520547
Gypsy	1492150		Gypsy	287172
Gypsy	702527		Gypsy	86172
Gypsy	1144841		Gypsy	28717
Gypsy	579844		Gypsy	86108
Gypsy	514469		Gypsy	316283
Gypsy	689167		Gypsy	910269
Gypsy	633689		Gypsy	517436
Gypsy	276438		Gypsy	973806
Gypsy	634414		Gypsy	263920
Gypsy	905732		Gypsy	203758
Gypsy	772448		Gypsy	204531
Gypsy	1638394		Gypsy	1486379
Gypsy	1109073		Gypsy	431352
Gypsy	611818		Gypsy	1906774
Gypsy	1663439		Gypsy	176160
Gypsy	1227681		Gypsy	115732
Gypsy	1105129		Gypsy	1094862
Gypsy	210365		Gypsy	169187
Gypsy	938169		Gypsy	135747
Gypsy	1319601		Gypsy	3513474
Gypsy	1038571		Gypsy	821302
Gypsy	625721		Gypsy	297386
Gypsy	923894		Gypsy	71313
Gypsy	1347380		Gypsy	282461
Gypsy	38410		Gypsy	187542
Gypsy	674303		Gypsy	403754
Gypsy	407150		Gypsy	837697
Gypsy	682778		Gypsy	70529
Gypsy	1207950		Gypsy	1341248
Gypsy	976746		Gypsy	315341
Gypsy	1348649		Gypsy	2730177
Gypsy	1333412		Gypsy	0
Gypsy	1321661		Gypsy	1892233
Gypsy	560817		Gypsy	461200
Gypsy	316560		Gypsy	531009
Gypsy	1012961		Gypsy	1993267
Gypsy	1233050		Gypsy	316047
Gypsy	1481616		Gypsy	345207
Gypsy	1208394		Gypsy	548506
Gypsy	1084823		Gypsy	609719
Gypsy	1099037		Gypsy	1768377
Gypsy	423438		Gypsy	374165
Gypsy	1024840		Gypsy	564776
Gypsy	2738079		Gypsy	287923
Gypsy	1108478		Gypsy	85725
Gypsy	985519		Gypsy	1985619
Gypsy	1770743		Gypsy	114441
Gypsy	2733049		Gypsy	200721
Gypsy	502328		Gypsy	0
Gypsy	1118574		Gypsy	216076
Gypsy	932016		Gypsy	2037048
Gypsy	1657971		Gypsy	3638993
Gypsy	1533704		Gypsy	1115738
Gypsy	163713		Gypsy	140972
Gypsy	1083623		Gypsy	0
Gypsy	889427		Gypsy	287924
Gypsy	498076		Gypsy	3001996
Gypsy	591545		Gypsy	58423
Gypsy	601610		Gypsy	0
Gypsy	1274167		Gypsy	266786
Gypsy	532306		Gypsy	142012
Gypsy	1474891		Gypsy	0
Gypsy	952262		Gypsy	355689
Gypsy	1469811		Gypsy	432159
Gypsy	133857		Gypsy	0
Gypsy	776174		Gypsy	0
Gypsy	947808		Gypsy	755986
Gypsy	544157		Gypsy	0
Gypsy	913414		Gypsy	578096
Gypsy	265558		Gypsy	1494271
Gypsy	764183		Gypsy	214871
Gypsy	882853		Gypsy	56450
Gypsy	879526		Gypsy	461896
Gypsy	1766326		Gypsy	143603
Gypsy	861144		Gypsy	1132155
Gypsy	958879		Gypsy	874189
Gypsy	221383		Gypsy	1568105
Gypsy	600199		Gypsy	413570
Gypsy	674331		Gypsy	692805
Gypsy	1581007		Gypsy	373324
Gypsy	1440357		Gypsy	969707
Gypsy	798005		Gypsy	2268835
Gypsy	641888		Gypsy	761271
Gypsy	1158575		Gypsy	0
Gypsy	1124577		Gypsy	662830
Gypsy	718848		Gypsy	230195
Gypsy	468865		Gypsy	1739713
Gypsy	209221		Gypsy	231407
Gypsy	2174947		Gypsy	229337
Gypsy	104705		Gypsy	623727
Gypsy	208088		Gypsy	4281354
Gypsy	102201		Gypsy	201320
Gypsy	103997		Gypsy	2158485
Gypsy	262836		Gypsy	258519
Gypsy	204765		Gypsy	172474
Gypsy	51123		Gypsy	229680
Gypsy	375851		Gypsy	1050976
Gypsy	104138		Gypsy	836820
Gypsy	409462		Gypsy	0
Gypsy	790035		Gypsy	2794270
Gypsy	434807		Gypsy	1313406
Gypsy	738110		Gypsy	1791659
Gypsy	534583		Gypsy	1577755
Gypsy	631527		Gypsy	461896
Gypsy	876992		Gypsy	1710414
Gypsy	755921		Gypsy	636074
Gypsy	501489		Gypsy	726639
Gypsy	1077658		Gypsy	174298
Gypsy	860073		Gypsy	2833815
Gypsy	1387981		Gypsy	403754
Gypsy	38410		Gypsy	1196559
Gypsy	1356350		Gypsy	2644041
Gypsy	1043917		Gypsy	1929635
Gypsy	414759		Gypsy	1681697
Gypsy	716945		Gypsy	316046
Gypsy	623054		Gypsy	1014798
Gypsy	716945		Gypsy	1367880
Gypsy	1124692		Gypsy	209107
Gypsy	369153		Gypsy	875647
Gypsy	737422		Gypsy	114697
Gypsy	518165		Gypsy	199087
Gypsy	791707		Gypsy	264645
Gypsy	1939967		Gypsy	87745
Gypsy	582238		Gypsy	0
Gypsy	217042		Gypsy	169560
Gypsy	644945		Gypsy	1917387
Gypsy	2235765		Gypsy	44319
Gypsy	630853		Gypsy	58245
Gypsy	2642090		Gypsy	230194
Gypsy	1563691		Gypsy	372769
Gypsy	858576		Gypsy	298375
Gypsy	664433		Gypsy	432158
Gypsy	647668		Gypsy	229680
Gypsy	1266421		Gypsy	0
Gypsy	932016		Gypsy	460510
Gypsy	917703		Gypsy	1803479
Gypsy	830759		Gypsy	411466
Gypsy	500598		Gypsy	2176420
Gypsy	1079743		Gypsy	902527
Gypsy	933425		Gypsy	276584
Gypsy	1275179		Gypsy	1302527
Gypsy	1134295		Gypsy	1286485
Gypsy	262836		Gypsy	1283152
Gypsy	461548		Gypsy	172473
Gypsy	1774526		Gypsy	344951
Gypsy	607568		Gypsy	42157
Gypsy	370165		Gypsy	1192402
Gypsy	475496		Gypsy	1374231
Gypsy	1066831		Gypsy	42390
Gypsy	664822		Gypsy	127076
Gypsy	984364		Gypsy	1197104
Gypsy	463509		Gypsy	1342256
Gypsy	1674738		Gypsy	28610
Gypsy	243246		Gypsy	344434
Gypsy	2192507		Gypsy	316284
Gypsy	1520800		Gypsy	229337
Gypsy	1235567		Gypsy	230195
Gypsy	448625		Gypsy	287816
Gypsy	529709		Gypsy	424023
Gypsy	583040		Gypsy	84842
Gypsy	1501958		Gypsy	724450
Gypsy	866317		Gypsy	170310
Gypsy	776757		Gypsy	28674
Gypsy	2108695		Gypsy	2605664
Gypsy	1999592		Gypsy	579843
Gypsy	1429436		Gypsy	114611
Gypsy	369153		Gypsy	2491862
Gypsy	558509		Gypsy	489906
Gypsy	1976840		Gypsy	172474
Gypsy	1152491		Gypsy	0
Gypsy	1320871		Gypsy	0
Gypsy	1603390		Gypsy	1365491
Gypsy	594787		Gypsy	461550
Gypsy	299702		Gypsy	200870
Gypsy	920849		Gypsy	431513
Gypsy	654692		Gypsy	730504
Gypsy	1772076		Gypsy	42437
Gypsy	681850		Gypsy	316993
Gypsy	369153		Gypsy	1011746
Gypsy	1287468		Gypsy	476149
Gypsy	1099399		Gypsy	392028
Gypsy	188600		Gypsy	3026542
Gypsy	30324		Gypsy	561226
Gypsy	1289432		Gypsy	213046
Gypsy	1386647		Gypsy	931310
Gypsy	1771810		Gypsy	57249
Gypsy	953678		Gypsy	383768
Gypsy	1739194		Gypsy	462243
Gypsy	521329		Gypsy	169559
Gypsy	263196		Gypsy	369153
Gypsy	1084399		Gypsy	171959
Gypsy	326729		Gypsy	720651
Gypsy	594948		Gypsy	1125057
Gypsy	872866		Gypsy	1276052
Gypsy	361714		Gypsy	0
Gypsy	780805		Gypsy	360863
Gypsy	834970		Gypsy	723908
Gypsy	589667		Gypsy	524488
Gypsy	862061		Gypsy	1556853
Gypsy	690665		Gypsy	201621
Gypsy	850979		Gypsy	1196014
Gypsy	146893		Gypsy	70271
Gypsy	183151		Gypsy	171960
Gypsy	209790		Gypsy	574431
Gypsy	1127218		Gypsy	773863
Gypsy	754947		Gypsy	42250
Gypsy	810175		Gypsy	561144
Gypsy	482016		Gypsy	2817578
Gypsy	988277		Gypsy	317233
Gypsy	968490		Gypsy	201170
Gypsy	329530		Gypsy	463285
Gypsy	926863		Gypsy	86044
Gypsy	771254		Gypsy	0
Gypsy	561955		Gypsy	1196645
Gypsy	1021968		Gypsy	201170
Gypsy	724982		Gypsy	524885
Gypsy	176161		Gypsy	813851
Gypsy	439737		Gypsy	114954
Gypsy	1814819		Gypsy	16505
Gypsy	476152		Gypsy	2072039
Gypsy	395157		Gypsy	386770
Gypsy	914321		Gypsy	0
Gypsy	422854		Gypsy	375570
Gypsy	50156		Gypsy	85660
Gypsy	218430		Gypsy	297385
Gypsy	123937		Gypsy	2529158
Gypsy	668036		Gypsy	0
Gypsy	1279048		Gypsy	258519
Gypsy	572041		Gypsy	143336
Gypsy	628450		Gypsy	854371
Gypsy	1405264		Gypsy	229681
Gypsy	632741		Gypsy	0
Gypsy	1146755		Gypsy	1984469
Gypsy	575501		Gypsy	1646892
Gypsy	531219		Gypsy	0
Gypsy	1327876		Gypsy	1080101
Gypsy	778545		Gypsy	403447
Gypsy	167955		Gypsy	1584215
Gypsy	1359369		Gypsy	461896
Gypsy	1453979		Gypsy	650246
Gypsy	871548		Gypsy	695643
Gypsy	275760		Gypsy	431756
Gypsy	249751		Gypsy	842285
Gypsy	471288		Gypsy	424216
Gypsy	114925		Gypsy	1404200
Gypsy	948454		Gypsy	214470
Gypsy	0		Gypsy	42530
Gypsy	341177		Gypsy	693036
Gypsy	156347		Gypsy	274074
Gypsy	650608		Gypsy	257941
Gypsy	100073		Gypsy	1727921
Gypsy	0		Gypsy	2127863
Gypsy	1907875		Gypsy	0
Gypsy	756274		Gypsy	57121
Gypsy	716945		Gypsy	143549
Gypsy	1041058		Gypsy	230368
Gypsy	1497288		Gypsy	114782
Gypsy	395974		Gypsy	1052893
Gypsy	178615		Gypsy	670869
Gypsy	240586		Gypsy	369152
Gypsy	594789		Gypsy	332661
Gypsy	1291493		Gypsy	648753
Gypsy	834970		Gypsy	397426
Gypsy	184173		Gypsy	264039
Gypsy	105134		Gypsy	576368
Gypsy	511320		Gypsy	127356
Gypsy	1605215		Gypsy	432486
Gypsy	1581007		Gypsy	380139
Gypsy	991279		Gypsy	229508
Gypsy	638473		Gypsy	315342
Gypsy	499515		Gypsy	540713
Gypsy	1363739		Gypsy	231582
Gypsy	621324		Gypsy	103577
Gypsy	701457		Gypsy	288247
Gypsy	992784		Gypsy	814182
Gypsy	606476		Gypsy	1564338
Gypsy	1271665		Gypsy	84842
Gypsy	515301		Gypsy	404055
Gypsy	554354		Gypsy	0
Gypsy	369658		Gypsy	460855
Gypsy	808958		Gypsy	57462
Gypsy	467154		Gypsy	201773
Gypsy	744116		Gypsy	936265
Gypsy	688899		Gypsy	663325
Gypsy	476149		Gypsy	228486
Gypsy	354624		Gypsy	127075
Gypsy	313548		Gypsy	116609
Gypsy	2846929		Gypsy	590619
Gypsy	2327566		Gypsy	2000895
Gypsy	1318338		Gypsy	57420
Gypsy	988277		Gypsy	201773
Gypsy	528093		Gypsy	315812
Gypsy	578967		Gypsy	442095
Gypsy	736986		Gypsy	258905
Gypsy	1245067		Gypsy	1377815
Gypsy	924113		Gypsy	1606692
Gypsy	208914		Gypsy	0
Gypsy	642605		Gypsy	1919788
Gypsy	157201		Gypsy	57591
Gypsy	214642		Gypsy	1605148
Gypsy	871550		Gypsy	259100
Gypsy	3131576		Gypsy	1943462
Gypsy	381233		Gypsy	818998
Gypsy	906749		Gypsy	201321
Gypsy	592803		Gypsy	431512
Gypsy	114697		Gypsy	284200
Gypsy	1474880		Gypsy	557678
Gypsy	342670		Gypsy	0
Gypsy	490317		Gypsy	578531
Gypsy	313265		Gypsy	578535
Gypsy	887646		Gypsy	343667
Gypsy	404661		Gypsy	1627856
Gypsy	748172		Gypsy	259293
Gypsy	1695861		Gypsy	1549167
Gypsy	1722667		Gypsy	433134
Gypsy	674639		Gypsy	887645
Gypsy	476152		Gypsy	1643381
Gypsy	1969791		Gypsy	343411
Gypsy	944102		Gypsy	342393
Gypsy	413251		Gypsy	0
Gypsy	224224		Gypsy	318664
Gypsy	1168018		Gypsy	94307
Gypsy	1412106		Gypsy	229852
Gypsy	826469		Gypsy	0
Gypsy	933262		Gypsy	666763
Gypsy	613941		Gypsy	682782
Gypsy	1779619		Gypsy	346506
Gypsy	698279		Gypsy	433787
Gypsy	722093		Gypsy	341377
Gypsy	369153		Gypsy	821296
Gypsy	224224		Gypsy	1134543
Gypsy	768426		Gypsy	144088
Gypsy	752680		Gypsy	114017
Gypsy	401988		Gypsy	1678319
Gypsy	751732		Gypsy	287816
Gypsy	1062752		Gypsy	116697
Gypsy	720066		Gypsy	512264
Gypsy	499512		Gypsy	346278
Gypsy	428630		Gypsy	478124
Gypsy	935637		Gypsy	647044
Gypsy	809991		Gypsy	1162719
Gypsy	645087		Gypsy	28632
Gypsy	513645		Gypsy	279046
Gypsy	905176		Gypsy	1620377
Gypsy	537312		Gypsy	374442
Gypsy	369153		Gypsy	141750
Gypsy	556018		Gypsy	491578
Gypsy	1125000		Gypsy	292858
Gypsy	1736087		Gypsy	70529
Gypsy	584458		Gypsy	1334159
Gypsy	757811		Gypsy	287385
Gypsy	1848136		Gypsy	779091
Gypsy	476809		Gypsy	879193
Gypsy	983818		Gypsy	127497
Gypsy	654271		Gypsy	231059
Gypsy	791439		Gypsy	2103607
Gypsy	1191545		Gypsy	85787
Gypsy	878856		Gypsy	0
Gypsy	957999		Gypsy	147626
Gypsy	890210		Gypsy	28632
Gypsy	1344981		Gypsy	172088
Gypsy	975093		Gypsy	2002782
Gypsy	572446		Gypsy	489904
Gypsy	990519		Gypsy	84748
Gypsy	622044		Gypsy	775305
Gypsy	1856922		Gypsy	0
Gypsy	668339		Gypsy	371494
Gypsy	944893		Gypsy	732177
Gypsy	1003446		Gypsy	203545
Gypsy	1879896		Gypsy	53099
Gypsy	1153998		Gypsy	2625163
Gypsy	1294530		Gypsy	435420
Gypsy	1071520		Gypsy	694598
Gypsy	311349		Gypsy	230195
Gypsy	37732		Gypsy	1179966
Gypsy	841438		Gypsy	1795820
Gypsy	37732		Gypsy	147551
Gypsy	1199875		Gypsy	651919
Gypsy	1317269		Gypsy	28760
Gypsy	727653		Gypsy	93847
Gypsy	1106801		Gypsy	531131
Gypsy	410497		Gypsy	201470
Gypsy	650446		Gypsy	893837
Gypsy	1539527		Gypsy	213518
Gypsy	766718		Gypsy	546865
Gypsy	675483		Gypsy	430868
Gypsy	478787		Gypsy	1849956
Gypsy	739130		Gypsy	277672
Gypsy	365840		Gypsy	547978
Gypsy	1172858		Gypsy	1517267
Gypsy	1003445		Gypsy	401644
Gypsy	250837		Gypsy	85979
Gypsy	935319		Gypsy	3193626
Gypsy	905560		Gypsy	42250
Gypsy	554177		Gypsy	28568
Gypsy	1465164		Gypsy	114782
Gypsy	845810		Gypsy	283270
Gypsy	664027		Gypsy	85979
Gypsy	134168		Gypsy	114526
Gypsy	2171798		Gypsy	960175
Gypsy	696168		Gypsy	0
Gypsy	925007		Gypsy	266109
Gypsy	527900		Gypsy	171831
Gypsy	709995		Gypsy	258906
Gypsy	852366		Gypsy	287602
Gypsy	471160		Gypsy	692237
Gypsy	1006367		Gypsy	70270
Gypsy	929193		Gypsy	230714
Gypsy	181138		Gypsy	28631
Gypsy	919861		Gypsy	1477391
Gypsy	458793		Gypsy	666320
Gypsy	691553		Gypsy	114954
Gypsy	1612586		Gypsy	75612
Gypsy	633693		Gypsy	42483
Gypsy	223701		Gypsy	308635
Gypsy	1286347		Gypsy	85724
Gypsy	386232		Gypsy	141230
Gypsy	836818		Gypsy	454055
Gypsy	1385364		Gypsy	203757
Gypsy	139186		Gypsy	344178
Gypsy	606711		Gypsy	634638
Gypsy	2043055		Gypsy	400151
Gypsy	365145		Gypsy	2478627
Gypsy	103997		Gypsy	1754925
Gypsy	0		Gypsy	665071
Gypsy	365145		Gypsy	127216
Gypsy	372666		Gypsy	1544243
Gypsy	417124		Gypsy	2058187
Gypsy	418826		Gypsy	169560
Gypsy	51055		Gypsy	199975
Gypsy	417688		Gypsy	132474
Gypsy	369658		Gypsy	58825
Gypsy	1511938		Gypsy	1320629
Gypsy	929193		Gypsy	1349503
Gypsy	1256867		Gypsy	429268
Gypsy	422854		Gypsy	630975
Gypsy	476152		Gypsy	619538
Gypsy	476809		Gypsy	1349431
Gypsy	194064		Gypsy	201319
Gypsy	323339		Gypsy	547270
Gypsy	418826		Gypsy	2079901
Gypsy	917706		Gypsy	84842
Gypsy	751547		Gypsy	998562
Gypsy	1258046		Gypsy	433787
Gypsy	544543		Gypsy	0
Gypsy	1946511		Gypsy	404053
Gypsy	786922		Gypsy	2220032
Gypsy	1002357		Gypsy	374164
Gypsy	1287468		Gypsy	1321429
Gypsy	780805		Gypsy	322849
Gypsy	563301		Gypsy	57249
Gypsy	1061766		Gypsy	801841
Gypsy	1711709		Gypsy	57249
Gypsy	749296		Gypsy	724386
Gypsy	1467564		Gypsy	344061
Gypsy	449676		Gypsy	1865986
Gypsy	1927799		Gypsy	440408
Gypsy	749292		Gypsy	143872
Gypsy	683269		Gypsy	771852
Gypsy	1179106		Gypsy	0
Gypsy	300875		Gypsy	434601
Gypsy	1492630		Gypsy	961858
Gypsy	1520233		Gypsy	1094861
Gypsy	3554802		Gypsy	351787
Gypsy	468291		Gypsy	171322
Gypsy	340759		Gypsy	315810
Gypsy	1515042		Gypsy	432810
Gypsy	462856		Gypsy	491378
Gypsy	1603677		Gypsy	57377
Gypsy	1401252		Gypsy	812011
Gypsy	411417		Gypsy	528897
Gypsy	403451		Gypsy	373324
Gypsy	497000		Gypsy	315809
Gypsy	1928516		Gypsy	460855
Gypsy	1155740		Gypsy	512074
Gypsy	751547		Gypsy	127216
Gypsy	523421		Gypsy	2089819
Gypsy	2126585		Gypsy	1323448
Gypsy	960903		Gypsy	115126
Gypsy	811395		Gypsy	1092786
Gypsy	1321597		Gypsy	1413675
Gypsy	720110		Gypsy	114868
Gypsy	1611586		Gypsy	104705
Gypsy	571232		Gypsy	344950
Gypsy	369153		Gypsy	143443
Gypsy	1573534		Gypsy	2860175
Gypsy	739209		Gypsy	114954
Gypsy	1664094		Gypsy	520154
Gypsy	740064		Gypsy	340873
Gypsy	737581		Gypsy	143764
Gypsy	316994		Gypsy	143335
Gypsy	189823		Gypsy	1399727
Gypsy	668036		Gypsy	1297793
Gypsy	810648		Gypsy	285255
Gypsy	481624		Gypsy	709005
Gypsy	760820		Gypsy	606401
Gypsy	591736		Gypsy	516208
Gypsy	948145		Gypsy	1974782
Gypsy	1223963		Gypsy	369189
Gypsy	1307701		Gypsy	231059
Gypsy	278221		Gypsy	460166
Gypsy	515610		Gypsy	1043701
Gypsy	2168865		Gypsy	870897
Gypsy	1158038		Gypsy	316994
Gypsy	437733		Gypsy	2736277
Gypsy	2093505		Gypsy	1669254
Gypsy	828972		Gypsy	405881
Gypsy	376956		Gypsy	1431214
Gypsy	757235		Gypsy	170561
Gypsy	1381036		Gypsy	401942
Gypsy	2131641		Gypsy	2819249
Gypsy	1354424		Gypsy	71314
Gypsy	745942		Gypsy	2356090
Gypsy	646970		Gypsy	214870
Gypsy	793983		Gypsy	345469
Gypsy	2632066		Gypsy	42343
Gypsy	673938		Gypsy	617995
Gypsy	837393		Gypsy	1210500
Gypsy	531740		Gypsy	28653
Gypsy	276041		Gypsy	812625
Gypsy	1068495		Gypsy	651251
Gypsy	390574		Gypsy	260758
Gypsy	605571		Gypsy	57549
Gypsy	1472789		Gypsy	229338
Gypsy	1113891		Gypsy	382074
Gypsy	1256089		Gypsy	779091
Gypsy	1059419		Gypsy	3339590
Gypsy	82951		Gypsy	227435
Gypsy	210365		Gypsy	0
Gypsy	894307		Gypsy	2309461
Gypsy	226469		Gypsy	461550
Gypsy	2190837		Gypsy	1494956
Gypsy	553158		Gypsy	470728
Gypsy	133702		Gypsy	928357
Gypsy	751458		Gypsy	126936
Gypsy	294350		Gypsy	2591635
Gypsy	1144953		Gypsy	576799
Gypsy	1306464		Gypsy	1330866
Gypsy	1382119		Gypsy	28610
Gypsy	1057164		Gypsy	2345326
Gypsy	1625572		Gypsy	577665
Gypsy	670870		Gypsy	0
Gypsy	3190143		Gypsy	654385
Gypsy	1837503		Gypsy	1371550
Gypsy	265011		Gypsy	1252900
Gypsy	1574532		Gypsy	342392
Gypsy	633693		Gypsy	2341247
Gypsy	502714		Gypsy	85852
Gypsy	820992		Gypsy	1701270
Gypsy	859490		Gypsy	431515
Gypsy	279225		Gypsy	374723
Gypsy	100400		Gypsy	2022763
Gypsy	560001		Gypsy	489539
Gypsy	1501959		Gypsy	758962
Gypsy	702745		Gypsy	316045
Gypsy	1670849		Gypsy	425782
Gypsy	1325800		Gypsy	2499750
Gypsy	726090		Gypsy	580279
Gypsy	468293		Gypsy	193507
Gypsy	743087		Gypsy	1311414
Gypsy	1595190		Gypsy	42250
Gypsy	1267232		Gypsy	1422137
Gypsy	1057080		Gypsy	296621
Gypsy	759705		Gypsy	229167
Gypsy	295387		Gypsy	172088
Gypsy	374479		Gypsy	1536421
Gypsy	1727513		Gypsy	528900
Gypsy	271177		Gypsy	2586730
Gypsy	530274		Gypsy	1167129
Gypsy	223962		Gypsy	819115
Gypsy	623243		Gypsy	1375664
Gypsy	1081241		Gypsy	106297
Gypsy	554753		Gypsy	868649
Gypsy	1806203		Gypsy	424401
Gypsy	1596158		Gypsy	1490533
Gypsy	488132		Gypsy	1188031
Gypsy	948145		Gypsy	157845
Gypsy	1204340		Gypsy	424998
Gypsy	169187		Gypsy	709161
Gypsy	105278		Gypsy	1128595
Gypsy	871550		Gypsy	432484
Gypsy	498795		Gypsy	415806
Gypsy	1986757		Gypsy	0
Gypsy	543388		Gypsy	0
Gypsy	81544		Gypsy	374725
Gypsy	898344		Gypsy	158278
Gypsy	750418		Gypsy	1104296
Gypsy	1880292		Gypsy	259488
Gypsy	1568365		Gypsy	665321
Gypsy	338998		Gypsy	529303
Gypsy	1682463		Gypsy	603677
Gypsy	380365		Gypsy	201471
Gypsy	1281686		Gypsy	0
Gypsy	1618726		Gypsy	3453131
Gypsy	258314		Gypsy	1301057
Gypsy	813846		Gypsy	53172
Gypsy	228826		Gypsy	356682
Gypsy	320597		Gypsy	0
Gypsy	554572		Gypsy	2122902
Gypsy	515889		Gypsy	288031
Gypsy	1323727		Gypsy	1197840
Gypsy	1375052		Gypsy	1221183
Gypsy	1788494		Gypsy	228656
Gypsy	948145		Gypsy	1888788
Gypsy	827086		Gypsy	2341255
Gypsy	2098824		Gypsy	0
Gypsy	1105129		Gypsy	460856
Gypsy	969480		Gypsy	467866
Gypsy	344308		Gypsy	602030
Gypsy	1049071		Gypsy	114355
Gypsy	933429		Gypsy	819545
Gypsy	695124		Gypsy	423438
Gypsy	195331		Gypsy	2035788
Gypsy	969480		Gypsy	1363375
Gypsy	349127		Gypsy	114356
Gypsy	923396		Gypsy	2059721
Gypsy	786163		Gypsy	1243275
Gypsy	125147		Gypsy	687867
Gypsy	1272168		Gypsy	1836826
Gypsy	616621		Gypsy	4494254
Gypsy	1134296		Gypsy	0
Gypsy	828373		Gypsy	330214
Gypsy	625656		Gypsy	175958
Gypsy	344435		Gypsy	804892
Gypsy	247608		Gypsy	263195
Gypsy	677121		Gypsy	1601043
Gypsy	1771173		Gypsy	929898
Gypsy	89169		Gypsy	2521985
Gypsy	989776		Gypsy	1350295
Gypsy	553954		Gypsy	270223
Gypsy	1349770		Gypsy	290644
Gypsy	865075		Gypsy	951716
Gypsy	61852		Gypsy	646768
Gypsy	640162		Gypsy	637991
Gypsy	765309		Gypsy	316995
Gypsy	1081860		Gypsy	114525
Gypsy	489277		Gypsy	5613700
Gypsy	611261		Gypsy	85470
Gypsy	358342		Gypsy	1043531
Gypsy	578180		Gypsy	2685289
Gypsy	583842		Gypsy	143549
Gypsy	1187761		Gypsy	1234247
Gypsy	3191097		Gypsy	126797
Gypsy	296240		Gypsy	1019406
Gypsy	263557		Gypsy	353402
Gypsy	831797		Gypsy	402543
Gypsy	920544		Gypsy	230196
Gypsy	948535		Gypsy	47000
Gypsy	1151270		Gypsy	1433097
Gypsy	1067089		Gypsy	432158
Gypsy	1413374		Gypsy	1525258
Gypsy	765935		Gypsy	1880839
Gypsy	266311		Gypsy	53099
Gypsy	1411713		Gypsy	202379
Gypsy	593910		Gypsy	172473
Gypsy	1230824		Gypsy	374442
Gypsy	403777		Copia	1704587
Gypsy	689635		Copia	840055
Gypsy	711186		Copia	0
Gypsy	1109602		Copia	0
Gypsy	1357713		Copia	193145
Gypsy	1097058		Copia	264647
Gypsy	431190		Copia	246338
Gypsy	2028092		Copia	0
Gypsy	537372		Copia	0
Gypsy	1382119		Copia	872543
Gypsy	1382109		Copia	77103
Gypsy	861791		Copia	0
Gypsy	575505		Copia	213874
Gypsy	2918328		Copia	350007
Gypsy	985713		Copia	113680
Gypsy	801331		Copia	1518568
Gypsy	892961		Copia	192758
Gypsy	424020		Copia	56451
Gypsy	404392		Copia	252485
Gypsy	178752		Copia	560138
Gypsy	802834		Copia	220621
Gypsy	1118549		Copia	506084
Gypsy	926401		Copia	195303
Gypsy	729092		Copia	1526107
Gypsy	384163		Copia	193145
Gypsy	847871		Copia	450146
Gypsy	434805		Copia	1421860
Gypsy	922922		Copia	0
Gypsy	1057080		Copia	202076
Gypsy	1365751		Copia	173772
Gypsy	368645		Copia	191989
Gypsy	146613		Copia	39353
Gypsy	863220		Copia	74780
Gypsy	785356		Copia	0
Gypsy	688124		Copia	75811
Gypsy	613771		Copia	0
Gypsy	1105026		Copia	494410
Gypsy	1113549		Copia	531740
Gypsy	233691		Copia	0
Gypsy	1485972		Copia	226467
Gypsy	877169		Copia	536190
Gypsy	1345454		Copia	1030326
Gypsy	268337		Copia	0
Gypsy	433319		Copia	153489
Gypsy	100269		Copia	245240
Gypsy	471450		Copia	1460881
Gypsy	983818		Copia	848475
Gypsy	773041		Copia	571232
Gypsy	635592		Copia	168261
Gypsy	1329975		Copia	452944
Gypsy	995807		Copia	232397
Gypsy	326179		Copia	198941
Gypsy	553721		Copia	181137
Gypsy	104562		Copia	0
Gypsy	582238		Copia	760402
Gypsy	764741		Copia	1318912
Gypsy	316124		Copia	3160049
Gypsy	0		Copia	104421
Gypsy	1004905		Copia	77336
Gypsy	822812		Copia	0
Gypsy	676773		Copia	77180
Gypsy	1037690		Copia	830166
Gypsy	334107		Copia	0
Gypsy	431756		Copia	812619
Gypsy	611533		Copia	195901
Gypsy	1694480		Copia	343071
Gypsy	316124		Copia	224748
Gypsy	1547605		Copia	426211
Gypsy	810175		Copia	1328737
Gypsy	836180		Copia	266480
Gypsy	1111657		Copia	227137
Gypsy	925007		Copia	357926
Gypsy	1552401		Copia	758904
Gypsy	1057163		Copia	38603
Gypsy	1300559		Copia	492583
Gypsy	586920		Copia	38955
Gypsy	1779045		Copia	190090
Gypsy	3344627		Copia	0
Gypsy	979398		Copia	841726
Gypsy	554985		Copia	778094
Gypsy	2896469		Copia	0
Gypsy	2178952		Copia	0
Gypsy	588717		Copia	862756
Gypsy	894525		Copia	237417
Gypsy	269278		Copia	156773
Gypsy	648258		Copia	1312775
Gypsy	1633230		Copia	404722
Gypsy	746208		Copia	2366469
Gypsy	847851		Copia	0
Gypsy	612750		Copia	1052005
Gypsy	1465514		Copia	2999690
Gypsy	2470998		Copia	1149074
Gypsy	861347		Copia	466684
Gypsy	1800832		Copia	221895
Gypsy	836180		Copia	0
Gypsy	841726		Copia	273797
Gypsy	461546		Copia	123737
Gypsy	2533584		Copia	266850
Gypsy	1117876		Copia	87745
Gypsy	1573616		Copia	78121
Gypsy	1225813		Copia	0
Gypsy	756089		Copia	116199
Gypsy	435070		Copia	1814100
Gypsy	1803463		Copia	241391
Gypsy	520434		Copia	0
Gypsy	1516170		Copia	178615
Gypsy	1434216		Copia	0
Gypsy	1752448		Copia	887646
Gypsy	565169		Copia	193145
Gypsy	369153		Copia	83825
Gypsy	583842		Copia	0
Gypsy	1299326		Copia	191606
Gypsy	1420411		Copia	5158243
Gypsy	1488009		Copia	118465
Gypsy	244151		Copia	0
Gypsy	736896		Copia	113904
Gypsy	1792511		Copia	0
Gypsy	1568108		Copia	0
Gypsy	1062242		Copia	423225
Gypsy	83130		Copia	669203
Gypsy	808675		Copia	78042
Gypsy	384109		Copia	135428
Gypsy	927797		Copia	268337
Gypsy	529544		Copia	188230
Gypsy	1664088		Copia	1220147
Gypsy	700842		Copia	470490
Gypsy	306572		Copia	425782
Gypsy	683588		Copia	431425
Gypsy	2418834		Copia	560135
Gypsy	1223178		Copia	195501
Gypsy	1994472		Copia	0
Gypsy	691996		Copia	0
Gypsy	1384190		Copia	869400
Gypsy	479329		Copia	154103
Gypsy	800714		Copia	1179966
Gypsy	678764		Copia	3843847
Gypsy	2157723		Copia	1053863
Gypsy	675029		Copia	0
Gypsy	887646		Copia	617052
Gypsy	245867		Copia	37993
Gypsy	381822		Copia	77336
Gypsy	554179		Copia	387203
Gypsy	1070975		Copia	80576
Gypsy	1051462		Copia	309345
Gypsy	795808		Copia	375484
Gypsy	306387		Copia	234762
Gypsy	597024		Copia	150928
Gypsy	150045		Copia	115848
Gypsy	985086		Copia	381064
Gypsy	51847		Copia	495389
Gypsy	1905637		Copia	455623
Gypsy	949580		Copia	265689
Gypsy	651001		Copia	0
Gypsy	1193399		Copia	155505
Gypsy	479213		Copia	0
Gypsy	767451		Copia	0
Gypsy	208088		Copia	311223
Gypsy	103857		Copia	39434
Gypsy	208371		Copia	77180
Gypsy	590010		Copia	1876834
Gypsy	103857		Copia	471451
Gypsy	573551		Copia	493435
Gypsy	155715		Copia	39034
Gypsy	622044		Copia	77413
Gypsy	261765		Copia	39515
Gypsy	207807		Copia	689581
Gypsy	661115		Copia	86172
Gypsy	651633		Copia	1257108
Gypsy	0		Copia	1597420
Gypsy	0		Copia	315879
Gypsy	254153		Copia	720346
Gypsy	207807		Copia	201020
Gypsy	560309		Copia	747581
Gypsy	155925		Copia	234047
Gypsy	313124		Copia	40050
Gypsy	311433		Copia	307797
Gypsy	0		Copia	268964
Gypsy	472901		Copia	386814
Gypsy	915269		Copia	0
Gypsy	259994		Copia	1610803
Gypsy	547511		Copia	271585
Gypsy	597869		Copia	1159805
Gypsy	1211562		Copia	347200
Gypsy	528666		Copia	417794
Gypsy	851063		Copia	134013
Gypsy	266172		Copia	850688
Gypsy	753809		Copia	797870
Gypsy	1760388		Copia	1524744
Gypsy	2212940		Copia	193729
Gypsy	893145		Copia	971017
Gypsy	809673		Copia	38720
Gypsy	1442615		Copia	274465
Gypsy	831442		Copia	0
Gypsy	442945		Copia	0
Gypsy	3773031		Copia	456529
Gypsy	746062		Copia	3462043
Gypsy	988277		Copia	44602
Gypsy	289550		Copia	2465091
Gypsy	369153		Copia	39394
Gypsy	866317		Copia	1158636
Gypsy	697219		Copia	1784874
Gypsy	907902		Copia	39556
Gypsy	296696		Copia	714845
Gypsy	872866		Copia	2356105
Gypsy	2725078		Copia	227472
Gypsy	636189		Copia	274075
Gypsy	664028		Copia	1669853
Gypsy	1204601		Copia	283005
Gypsy	1684920		Copia	1672703
Gypsy	1041058		Copia	353585
Gypsy	523472		Copia	675924
Gypsy	2399976		Copia	270768
Gypsy	1809532		Copia	501248
Gypsy	691996		Copia	871366
Gypsy	293528		Copia	627116
Gypsy	1033402		Copia	437901
Gypsy	573499		Copia	657867
Gypsy	1112902		Copia	117141
Gypsy	981774		Copia	1801638
Gypsy	565627		Copia	0
Gypsy	554753		Copia	666991
Gypsy	214471		Copia	203144
Gypsy	2186350		Copia	887646
Gypsy	741778		Copia	0
Gypsy	158062		Copia	499348
Gypsy	1429841		Copia	297385
Gypsy	220834		Copia	759653
Gypsy	848478		Copia	0
Gypsy	364048		Copia	76112
Gypsy	635754		Copia	206414
Gypsy	731058		Copia	79166
Gypsy	1098519		Copia	1683170
Gypsy	1640009		Copia	193340
Gypsy	439568		Copia	213280
Gypsy	3406209		Copia	878821
Gypsy	317431		Copia	1288073
Gypsy	766873		Copia	75886
Gypsy	494519		Copia	76489
Gypsy	368645		Copia	302950
Gypsy	534696		Copia	2591931
Gypsy	691278		Copia	177995
Gypsy	198062		Copia	534912
Gypsy	795216		Copia	245240
Gypsy	1231614		Copia	1365988
Gypsy	1497075		Copia	273517
Gypsy	105134		Copia	234762
Gypsy	1047484		Copia	751607
Gypsy	1118466		Copia	77414
Gypsy	306434		Copia	662207
Gypsy	434499		Copia	2162219
Gypsy	582238		Copia	994798
Gypsy	553861		Copia	246814
Gypsy	1447137		Copia	44345
Gypsy	531335		Copia	531218
Gypsy	532970		Copia	530692
Gypsy	602979		Copia	2041996
Gypsy	603338		Copia	39394
Gypsy	2480111		Copia	302056
Gypsy	1357713		Copia	1342383
Gypsy	894307		Copia	154724
Gypsy	722230		Copia	77413
Gypsy	595882		Copia	459252
Gypsy	1231421		Copia	77570
Gypsy	578595		Copia	0
Gypsy	210652		Copia	272688
Gypsy	592059		Copia	76187
Gypsy	1403462		Copia	274355
Gypsy	530613		Copia	116081
Gypsy	50124		Copia	1635123
Gypsy	527368		Copia	1722673
Gypsy	698279		Copia	233809
Gypsy	577232		Copia	427500
Gypsy	625752		Copia	391937
Gypsy	865524		Copia	0
Gypsy	262477		Copia	40009
Gypsy	516700		Copia	1018779
Gypsy	772137		Copia	0
Gypsy	191170		Copia	1153994
Gypsy	1050664		Copia	1509158
Gypsy	503076		Copia	549657
Gypsy	738929		Copia	449676
Gypsy	732380		Copia	469531
Gypsy	510566		Copia	389951
Gypsy	1061766		Copia	416560
Gypsy	1817679		Copia	388768
Gypsy	1459704		Copia	1259081
Gypsy	901718		Copia	1099787
Gypsy	1341922		Copia	191415
Gypsy	214985		Copia	1236592
Gypsy	1108478		Copia	698629
Gypsy	691996		Copia	176767
Gypsy	1341438		Copia	823392
Gypsy	499512		Copia	664248
Gypsy	590802		Copia	3023319
Gypsy	824990		Copia	37993
Gypsy	801950		Copia	647613
Gypsy	768290		Copia	1994308
Gypsy	1215374		Copia	582770
Gypsy	3251292		Copia	814261
Gypsy	633693		Copia	391937
Gypsy	1778203		Copia	114925
Gypsy	926395		Copia	989541
Gypsy	885095		Copia	77570
Gypsy	706293		Copia	76566
Gypsy	506999		Copia	627115
Gypsy	1119024		Copia	1535238
Gypsy	468156		Copia	1507598
Gypsy	926395		Copia	221129
Gypsy	381654		Copia	342052
Gypsy	637512		Copia	133085
Gypsy	686100		Copia	1647070
Gypsy	379559		Copia	352144
Gypsy	584590		Copia	563970
Gypsy	1391903		Copia	609719
Gypsy	824603		Copia	115964
Gypsy	922679		Copia	311852
Gypsy	1771156		Copia	388375
Gypsy	574642		Copia	114696
Gypsy	250113		Copia	156614
Gypsy	1539615		Copia	605519
Gypsy	432451		Copia	472898
Gypsy	1926361		Copia	0
Gypsy	698279		Copia	1751209
Gypsy	620162		Copia	571227
Gypsy	179030		Copia	1073473
Gypsy	149463		Copia	44809
Gypsy	1306952		Copia	353584
Gypsy	887646		Copia	0
Gypsy	1385366		Copia	489091
Gypsy	472901		Copia	270224
Gypsy	312576		Copia	0
Gypsy	986038		Copia	1114971
Gypsy	552760		Copia	1939961
Gypsy	1113372		Copia	393141
Gypsy	632545		Copia	540714
Gypsy	312277		Copia	78121
Gypsy	594550		Copia	194906
Gypsy	1743980		Copia	1600744
Gypsy	542234		Copia	389556
Gypsy	1405939		Copia	1814822
Gypsy	596018		Copia	0
Gypsy	451354		Copia	1143348
Gypsy	829519		Copia	133857
Gypsy	1234703		Copia	0
Gypsy	1478526		Copia	78923
Gypsy	834024		Copia	0
Gypsy	867617		Copia	1786709
Gypsy	155663		Copia	92604
Gypsy	2005908		Copia	286317
Gypsy	813485		Copia	0
Gypsy	813767		Copia	177994
Gypsy	236930		Copia	113904
Gypsy	861583		Copia	497360
Gypsy	506610		Copia	310594
Gypsy	1499612		Copia	2030607
Gypsy	157414		Copia	941997
Gypsy	2405239		Copia	154723
Gypsy	134168		Copia	232632
Gypsy	704674		Copia	38564
Gypsy	0		Copia	1788563
Gypsy	994551		Copia	2887033
Gypsy	921250		Copia	464803
Gypsy	315435		Copia	388768
Gypsy	1464538		Copia	77336
Gypsy	425354		Copia	565626
Gypsy	387936		Copia	545756
Gypsy	693035		Copia	0
Gypsy	469165		Copia	1128310
Gypsy	176835		Copia	269412
Gypsy	794897		Copia	376586
Gypsy	500595		Copia	349788
Gypsy	594464		Copia	44499
Gypsy	959230		Copia	3169816
Gypsy	819970		Copia	307797
Gypsy	567856		Copia	231930
Gypsy	1485050		Copia	234284
Gypsy	583040		Copia	0
Gypsy	681815		Copia	602554
Gypsy	422854		Copia	459711
Gypsy	1083325		Copia	778099
Gypsy	709005		Copia	872757
Gypsy	269278		Copia	232397
Gypsy	995326		Copia	656062
Gypsy	1419952		Copia	944308
Gypsy	531334		Copia	1344160
Gypsy	1134300		Copia	153183
Gypsy	361972		Copia	155979
Gypsy	3457555		Copia	1024364
Gypsy	1229555		Copia	316622
Gypsy	1896892		Copia	1274175
Gypsy	575502		Copia	214471
Gypsy	1117876		Copia	713169
Gypsy	473222		Copia	1154004
Gypsy	298249		Copia	0
Gypsy	514883		Copia	267404
Gypsy	529709		Copia	567020
Gypsy	1120378		Copia	1150548
Gypsy	786692		Copia	313122
Gypsy	299702		Copia	263437
Gypsy	103857		Copia	1058690
Gypsy	0		Copia	1623938
Gypsy	153233		Copia	704212
Gypsy	631620		Copia	1498325
Gypsy	102201		Copia	155978
Gypsy	401155		Copia	357095
Gypsy	918101		Copia	229166
Gypsy	263557		Copia	44550
Gypsy	76262		Copia	178823
Gypsy	483802		Copia	1411597
Gypsy	2356088		Copia	273240
Gypsy	430547		Copia	449678
Gypsy	804127		Copia	78121
Gypsy	850825		Copia	684927
Gypsy	562629		Copia	319961
Gypsy	450731		Copia	232398
Gypsy	285044		Copia	1632326
Gypsy	283819		Copia	114697
Gypsy	1518567		Copia	771079
Gypsy	880437		Copia	1330097
Gypsy	1083187		Copia	602550
Gypsy	1913160		Copia	1104923
Gypsy	454727		Copia	810177
Gypsy	472537		Copia	1059912
Gypsy	903467		Copia	359178
Gypsy	1311410		Copia	1436614
Gypsy	1758473		Copia	0
Gypsy	1855044		Copia	0
Gypsy	2318206		Copia	366452
Gypsy	239886		Copia	595023
Gypsy	2423169		Copia	0
Gypsy	259293		Copia	1020857
Gypsy	965650		Copia	576366
Gypsy	276041		Copia	77492
Gypsy	577231		Copia	154723
Gypsy	2374757		Copia	314770
Gypsy	690326		Copia	757410
Gypsy	630048		Copia	153183
Gypsy	722996		Copia	1404190
Gypsy	435115		Copia	2019451
Gypsy	1841396		Copia	1070699
Gypsy	1110423		Copia	0
Gypsy	1108478		Copia	762667
Gypsy	2999713		Copia	352503
Gypsy	393810		Copia	223962
Gypsy	1186987		Copia	363421
Gypsy	663162		Copia	2080651
Gypsy	619898		Copia	314771
Gypsy	1992758		Copia	226601
Gypsy	489273		Copia	154568
Gypsy	1166062		Copia	360019
Gypsy	1643582		Copia	1464050
Gypsy	695447		Copia	314403
Gypsy	903112		Copia	314404
Gypsy	1168018		Copia	770301
Gypsy	718945		Copia	600985
Gypsy	1004905		Copia	1574014
Gypsy	1062350		Copia	1269474
Gypsy	356552		Copia	88963
Gypsy	576530		Copia	575217
Gypsy	1049064		Copia	270495
Gypsy	1223937		Copia	384108
Gypsy	1372246		Copia	133393
[truncated: 13,972 more rows]

## Sheet: Data for Figure 4c
Source data for Figure 4c
%	5k upstream	5k downstream	genic
Rhno	16.6871	11.9126	9.36058
Ruha	10.3667	6.82813	2.10502

## Sheet:  Data for Figure 4e-f
Source data for Figure 4e-f
expression divergence	tissue-specificity	ltr_type
6.17053	0.1064	LTR
9.12933	0.3421	LTR
10.3317	0.5569	LTR
10.9845	0.3234	LTR
3.49844	0.026	LTR
6.37966	0.1738	LTR
0.939264	0.0889	LTR
2.12868	0.1259	LTR
1.57519	0.0464	LTR
5.92318	0.1799	LTR
5.46154	0.0462	LTR
3.61503	0.0049	LTR
2.11164	0.1581	LTR
7.34968	0.4005	LTR
12.3984	0.2479	LTR
4.12196	0.0484	LTR
7.66343	0.4984	LTR
7.61487	0.362	LTR
7.32717	0.366	LTR
7.10311	0.3678	LTR
10.5131	0.2888	LTR
3.48723	0.0064	LTR
16.6603	0.3698	LTR
1.2802	0.0332	LTR
9.08079	0.1144	LTR
10.4393	0.2206	LTR
8.46442	0.3838	LTR
2.23041	0.162	LTR
4.50891	0.0297	LTR
1.37899	0.0315	LTR
5.8647	0.0885	LTR
9.53619	0.0545	LTR
2.12872	0.3697	LTR
4.05045	0.0032	LTR
4.98713	0.1047	LTR
4.67223	0.1908	LTR
2.49033	0.0029	LTR
6.03782	0.6922	LTR
1.57512	0.0602	LTR
7.37274	0.5886	LTR
10.5759	0.0001	LTR
5.81269	0.0122	LTR
2.85316	0.2236	LTR
5.31444	0.0615	LTR
3.30025	0.2132	LTR
7.46415	0.0959	LTR
1.31226	0.0402	LTR
3.7941	0.1676	LTR
7.15827	0.1789	LTR
4.42398	0.1709	LTR
6.9182	0.6258	LTR
1.65014	0.3172	LTR
6.24556	0.1698	LTR
18.5458	0.5148	LTR
1.85445	0.0855	LTR
7.05876	0.1049	LTR
7.31027	0.0218	LTR
3.84101	0.0012	LTR
2.04287	0.014	LTR
2.85078	0.0742	LTR
6.81149	0.0414	LTR
3.59188	0.005	LTR
8.21471	0.5392	LTR
7.7269	0.2612	LTR
6.24182	0.0242	LTR
5.00043	0.2278	LTR
2.74496	0.0577	LTR
2.88134	0.0989	LTR
4.1693	0.0988	LTR
6.47374	0.3651	LTR
3.7905	0.076	LTR
12.9276	0.3547	LTR
6.94317	0.1848	LTR
7.9447	0.0593	LTR
11.707	0.53	LTR
7.23585	0.4203	LTR
6.85007	0.2407	LTR
3.43527	0.3032	LTR
2.88556	0.1992	LTR
3.13467	0.0893	LTR
6.06514	0.0727	LTR
3.90504	0.1869	LTR
2.19556	0.3036	LTR
4.73942	0.0909	LTR
1.48736	0.0945	LTR
4.60879	0.006	LTR
4.32997	0.2545	LTR
8.67679	0.0652	LTR
8.97868	0.4672	LTR
2.50199	0.041	LTR
16.6412	0.7636	LTR
2.00687	0.0583	LTR
8.71124	0.1584	LTR
2.11013	0.0106	LTR
1.69469	0.0303	LTR
5.8622	0.4569	LTR
7.00721	0.0503	LTR
5.857	0.2079	LTR
2.99111	0.0755	LTR
8.6411	0.1911	LTR
4.07291	0.1353	LTR
3.09632	0.0423	LTR
5.2727	0.2326	LTR
3.87416	0.0147	LTR
4.40302	0.0617	LTR
2.47502	0.1828	LTR
0.965317	0.0741	LTR
3.14893	0.0617	LTR
5.72925	0.497	LTR
6.53083	0.2013	LTR
5.25641	0.0548	LTR
5.31236	0.1944	LTR
3.60838	0.3997	LTR
9.05384	0.3567	LTR
4.00018	0.0187	LTR
4.29215	0.2957	LTR
3.53354	0.0183	LTR
2.06672	0.145	LTR
11.3108	0.3485	LTR
5.17729	0.0313	LTR
12.8868	0.1792	LTR
6.11491	0.297	LTR
7.22086	0.202	LTR
4.21431	0.2891	LTR
1.5138	0.0589	LTR
6.71391	0.3196	LTR
11.9735	0.5815	LTR
13.2985	0.7619	LTR
4.85663	0.1771	LTR
9.2696	0.6082	LTR
10.8595	0.0592	LTR
4.65475	0.1944	LTR
5.45181	0.4945	LTR
10.6962	0.2002	LTR
8.0472	0.22	LTR
4.14225	0.0954	LTR
6.30001	0.1822	LTR
12.5167	0.6795	LTR
8.21507	0.1081	LTR
2.32963	0.4458	LTR
2.62673	0.0905	LTR
1.28737	0.0342	LTR
3.92414	0.1254	LTR
1.93474	0.0539	LTR
5.36252	0.1482	LTR
4.91757	0.1549	LTR
7.84854	0.1868	LTR
6.22051	0.2119	LTR
6.45834	0.0776	LTR
4.89317	0.0504	LTR
0.295884	0.067	LTR
9.86833	0.4876	LTR
5.42642	0.1357	LTR
1.96099	0.0888	LTR
3.02965	0.1595	LTR
6.39311	0.0644	LTR
2.38254	0.2281	LTR
13.8236	0.3081	LTR
2.9451	0.2487	LTR
7.65138	0.1656	LTR
1.43927	0.0263	LTR
10.5526	0.1032	LTR
3.54047	0.1908	LTR
5.50379	0.2866	LTR
9.87747	0.0628	LTR
5.05239	0.0648	LTR
2.60008	0.0015	LTR
1.89474	0.0269	LTR
2.99894	0.0987	LTR
4.50011	0.0032	LTR
1.24126	0.0369	LTR
3.43941	0.3811	LTR
3.61248	0.0345	LTR
3.90202	0.3724	LTR
8.14109	0.2457	LTR
14.1773	0.6815	LTR
3.0069	0.0163	LTR
4.58743	0.2663	LTR
5.38811	0.0998	LTR
2.7751	0.1668	LTR
2.04259	0.2541	LTR
1.95703	0.0805	LTR
3.33636	0.1267	LTR
2.69248	0.5864	LTR
2.96142	0.0809	LTR
9.08737	0.41	LTR
3.90578	0.0737	LTR
2.29447	0.0862	LTR
2.31773	0.0111	LTR
4.08267	0.0949	LTR
0.615285	0.0092	LTR
4.91983	0.1337	LTR
3.29599	0.3903	LTR
3.63531	0.1799	LTR
7.56869	0.2682	LTR
12.4923	0.4593	LTR
6.84399	0.6404	LTR
5.43219	0.0866	LTR
3.20297	0.0243	LTR
8.16967	0.0938	LTR
2.22983	0.042	LTR
4.48259	0.0686	LTR
6.01587	0.342	LTR
6.5553	0.1717	LTR
2.18342	0.047	LTR
5.12912	0.3274	LTR
11.1731	0.1444	LTR
4.64659	0.3751	LTR
1.80164	0.0522	LTR
4.78422	0.1663	LTR
4.58641	0.1616	LTR
3.75415	0.0353	LTR
1.6538	0.2287	LTR
5.53371	0.3472	LTR
2.88662	0.2353	LTR
9.04382	0.0784	LTR
15.8572	0.3922	LTR
2.63731	0.069	LTR
1.41247	0.0077	LTR
3.881	0.0419	LTR
9.36269	0.0033	LTR
17.4689	0.8697	LTR
7.85911	0.1619	LTR
12.3749	0.4857	LTR
2.71107	0.0799	LTR
8.51776	0.4839	LTR
17.2583	0.6768	LTR
7.64136	0.2754	LTR
4.30926	0.0867	LTR
2.8144	0.1427	LTR
14.0896	0.4507	LTR
2.70654	0.2195	LTR
8.79794	0.1179	LTR
3.16047	0.1163	LTR
1.4791	0.0761	LTR
17.0341	0.6033	LTR
3.58525	0.1787	LTR
5.33648	0.2414	LTR
9.03743	0.3801	LTR
7.56423	0.2199	LTR
7.54928	0.6548	LTR
19.6263	0.612	LTR
5.65174	0.0988	LTR
8.3538	0.3096	LTR
16.2812	0.5614	LTR
2.81105	0.131	LTR
4.84933	0.0106	LTR
3.20988	0.1479	LTR
4.80141	0.0002	LTR
2.83968	0.2064	LTR
14.4946	0.3451	LTR
2.35267	0.0002	LTR
5.6168	0.0037	LTR
3.91172	0.4764	LTR
8.03746	0.4301	LTR
5.87831	0.1272	LTR
7.91673	0.262	LTR
1.75787	0.0375	LTR
9.01669	0.2643	LTR
3.56409	0.0185	LTR
6.26144	0.024	LTR
0.587579	0.0012	LTR
6.32778	0.5227	LTR
0.696785	0.015	LTR
3.95145	0.0259	LTR
4.09435	0.1332	LTR
1.77003	0.0252	LTR
11.2867	0.1482	LTR
2.07445	0.0242	LTR
4.88401	0.0703	LTR
7.42569	0.4453	LTR
2.06459	0.1909	LTR
5.88314	0.0718	LTR
6.68009	0.4275	LTR
3.57347	0.0449	LTR
1.01481	0.0213	LTR
2.84499	0.0857	LTR
19.282	0.8304	LTR
8.37573	0.3189	LTR
3.28791	0.0613	LTR
6.049	0.0663	LTR
13.0359	0.3652	LTR
2.1238	0.0889	LTR
1.35463	0.0103	LTR
8.47004	0.1453	LTR
8.33772	0.118	LTR
9.9553	0.1504	LTR
8.12142	0.0134	LTR
3.34132	0.2808	LTR
4.15849	0.079	LTR
12.6014	0.4707	LTR
6.79574	0.1215	LTR
3.35899	0.2787	LTR
6.06691	0.1925	LTR
5.12167	0.1062	LTR
3.94832	0.147	LTR
5.96123	0.1236	LTR
11.3903	0.6974	LTR
7.88871	0.6625	LTR
5.67405	0.131	LTR
4.81212	0.1049	LTR
6.51302	0.083	LTR
8.01435	0.3869	LTR
10.093	0.0149	LTR
5.33688	0.5318	LTR
5.21959	0.116	LTR
3.05675	0.1184	LTR
2.71575	0.127	LTR
8.59553	0.3746	LTR
9.69641	0.0863	LTR
2.61975	0.0527	LTR
5.953	0.3047	LTR
1.53647	0.0317	LTR
5.91352	0.1651	LTR
1.4824	0.3148	LTR
8.27346	0.417	LTR
6.27628	0.2138	LTR
6.2717	0.1333	LTR
5.06577	0.0245	LTR
7.28138	0.1106	LTR
3.24808	0.0055	LTR
3.80697	0.1636	LTR
13.0396	0.1386	LTR
8.33385	0.0029	LTR
12.4936	0.3743	LTR
3.89275	0.0239	LTR
10.664	0.5504	LTR
10.0647	0.4838	LTR
3.87356	0.1217	LTR
10.3165	0.0585	LTR
0.699785	0.0363	LTR
9.42414	0.4159	LTR
8.45927	0.0212	LTR
5.19208	0.1107	LTR
4.50401	0.2118	LTR
1.31719	0.0195	LTR
12.5331	0.4483	LTR
3.38591	0.4545	LTR
6.88197	0.0515	LTR
3.95113	0.0188	LTR
9.00779	0.7178	LTR
5.04571	0.4233	LTR
8.71243	0.3135	LTR
3.21753	0.1711	LTR
3.84331	0.1336	LTR
11.5367	0.0958	LTR
13.893	0.2359	LTR
3.46766	0.1326	LTR
7.80587	0.0932	LTR
11.1329	0.5385	LTR
11.2091	0.3927	LTR
7.24007	0.5409	LTR
5.10289	0.0367	LTR
11.7316	0.5401	LTR
2.97816	0.0891	LTR
1.53998	0.1843	LTR
2.80101	0.1494	LTR
2.46759	0.0305	LTR
5.93798	0.0494	LTR
11.316	0.1372	LTR
10.379	0.1151	LTR
4.86314	0.1641	LTR
1.57041	0.0391	LTR
4.53831	0.1047	LTR
7.64392	0.2133	LTR
5.79511	0.6128	LTR
14.9044	0.2932	LTR
1.04576	0.0329	LTR
13.2904	0.0911	LTR
1.4739	0.0828	LTR
10.261	0.1834	LTR
4.23566	0.0711	LTR
4.09347	0.0581	LTR
4.18809	0.0212	LTR
2.87187	0.0095	LTR
0.741104	0.0347	LTR
6.92941	0.3076	LTR
14.4077	0.3323	LTR
5.37165	0.1284	LTR
3.60648	0.185	LTR
3.28619	0.2517	LTR
3.29223	0.0218	LTR
9.10088	0.3036	LTR
5.95743	0.1055	LTR
1.79194	0.0362	LTR
6.51147	0.0687	LTR
6.86519	0.0668	LTR
7.81908	0.5173	LTR
5.27144	0.3166	LTR
1.52678	0.0367	LTR
2.64797	0.066	LTR
6.65493	0.3042	LTR
2.21192	0.0088	LTR
1.45588	0.0691	LTR
4.56961	0.057	LTR
5.82302	0.1786	LTR
7.77395	0.3684	LTR
4.04123	0.0901	LTR
7.41753	0.0105	LTR
5.91186	0.2374	LTR
4.6058	0.1335	LTR
6.48163	0.2298	LTR
2.6999	0.0316	LTR
7.73402	0.3251	LTR
5.72392	0.2628	LTR
3.96365	0.0674	LTR
3.71589	0.0792	LTR
2.61213	0.0085	LTR
7.50891	0.7744	LTR
11.494	0.2673	LTR
17.2551	0.5748	LTR
3.19222	0.0172	LTR
10.7127	0.0538	LTR
2.56398	0.1	LTR
2.73848	0.0254	LTR
7.43309	0.1526	LTR
9.83885	0.8249	noLTR
1.17628	0.2966	noLTR
2.43246	0.4184	noLTR
10.6074	0.6809	noLTR
5.13611	0.3067	noLTR
4.76684	0.6752	noLTR
5.20434	0.0083	noLTR
1.12549	0.2002	noLTR
3.90065	0.2826	noLTR
5.63319	0.0612	noLTR
15.4886	0.4503	noLTR
7.77017	0.3861	noLTR
1.34503	0.1315	noLTR
5.68668	0.0421	noLTR
9.54195	0.2992	noLTR
4.5691	0.1835	noLTR
4.13324	0.6914	noLTR
1.46519	0.0846	noLTR
0.905005	0.0888	noLTR
4.60285	0.0772	noLTR
11.3182	0.2461	noLTR
6.52405	0.1731	noLTR
10.5606	0.5007	noLTR
5.37361	0.0179	noLTR
3.43971	0.0277	noLTR
1.54122	0.028	noLTR
14.6332	0.2445	noLTR
4.02508	0.056	noLTR
1.38099	0.0906	noLTR
9.26023	0.0373	noLTR
2.74436	0.0442	noLTR
10.3066	0.3007	noLTR
3.30492	0.1704	noLTR
1.89078	0.1482	noLTR
6.16104	0.1526	noLTR
1.71062	0.1235	noLTR
12.6079	0.4047	noLTR
6.83643	0.2633	noLTR
1.236	0.5387	noLTR
3.47674	0.0036	noLTR
1.09385	0.0921	noLTR
5.37194	0.1193	noLTR
4.57434	0.3778	noLTR
1.79063	0.2221	noLTR
2.88226	0.0822	noLTR
9.90687	0.195	noLTR
0.465082	0.1038	noLTR
1.6249	0.1778	noLTR
1.75991	0.1261	noLTR
1.5502	0.3289	noLTR
3.6331	0.0908	noLTR
9.7339	0.3898	noLTR
11.3866	0.3164	noLTR
8.07393	0.0107	noLTR
1.69028	0.0277	noLTR
2.19171	0.1002	noLTR
7.43721	0.1597	noLTR
1.15438	0.1002	noLTR
6.88592	0.1494	noLTR
4.10756	0.009	noLTR
3.74089	0.2495	noLTR
13.6914	0.5767	noLTR
5.02586	0.034	noLTR
1.02997	0.077	noLTR
1.43461	0.0123	noLTR
2.69511	0.0129	noLTR
2.11884	0.0153	noLTR
12.5022	0.7086	noLTR
9.99288	0.0137	noLTR
4.48335	0.0063	noLTR
3.28271	0.1504	noLTR
1.49264	0.0975	noLTR
6.84487	0.4605	noLTR
4.85543	0.682	noLTR
1.98685	0.01	noLTR
12.4069	0.5797	noLTR
2.56875	0.0638	noLTR
2.93147	0.1774	noLTR
4.40289	0.1624	noLTR
9.23251	0.1771	noLTR
12.5856	0.8176	noLTR
3.16207	0.1155	noLTR
3.33568	0.4991	noLTR
3.22588	0.0328	noLTR
7.79303	0.204	noLTR
17.8329	0.536	noLTR
6.11624	0.1392	noLTR
2.92912	0.0434	noLTR
2.54408	0.0072	noLTR
2.4236	0.1748	noLTR
0.789135	0.0906	noLTR
7.24952	0.1293	noLTR
2.21958	0.0028	noLTR
7.3214	0.3988	noLTR
6.62912	0.2484	noLTR
4.75794	0.0545	noLTR
4.87299	0.01	noLTR
5.0135	0.225	noLTR
2.76175	0.0373	noLTR
5.30949	0.1412	noLTR
2.92111	0.0308	noLTR
1.3942	0.1862	noLTR
3.72171	0.0165	noLTR
1.70954	0.0269	noLTR
7.40156	0.4889	noLTR
1.75137	0.0214	noLTR
3.40015	0.0432	noLTR
11.9335	0.0383	noLTR
2.03756	0.0483	noLTR
1.86197	0.0583	noLTR
3.83125	0.0293	noLTR
7.32588	0.1186	noLTR
3.92538	0.0074	noLTR
5.92302	0.1081	noLTR
7.77765	0.7152	noLTR
3.2773	0.0504	noLTR
2.36704	0.2352	noLTR
1.42504	0.2136	noLTR
7.04425	0.4258	noLTR
2.11633	0.0875	noLTR
1.10557	0.0565	noLTR
3.72102	0.1554	noLTR
6.31843	0.0448	noLTR
3.23192	0.2852	noLTR
1.38406	0.0103	noLTR
5.75307	0.0964	noLTR
4.95405	0.322	noLTR
0.812111	0.0052	noLTR
3.6023	0.1647	noLTR
4.04911	0.0407	noLTR
4.88534	0.2147	noLTR
2.81232	0.0339	noLTR
1.42669	0.025	noLTR
1.36918	0.0379	noLTR
2.13512	0.0284	noLTR
8.71823	0.053	noLTR
4.75037	0.3942	noLTR
2.52915	0.0521	noLTR
2.43579	0.0829	noLTR
2.52282	0.0516	noLTR
13.2872	0.349	noLTR
9.56297	0.8172	noLTR
3.71892	0.1833	noLTR
3.42127	0.1729	noLTR
3.71547	0.106	noLTR
1.53257	0.0125	noLTR
3.49746	0.0758	noLTR
1.51714	0.0259	noLTR
7.45904	0.8604	noLTR
4.55135	0.0856	noLTR
2.65751	0.1995	noLTR
9.92129	0.178	noLTR
3.48186	0.0393	noLTR
5.67242	0.6897	noLTR
1.95263	0.2285	noLTR
0.842315	0.0062	noLTR
5.27432	0.0523	noLTR
2.16556	0.0445	noLTR
3.07931	0.147	noLTR
4.88809	0.1999	noLTR
1.80193	0.0742	noLTR
1.59662	0.3044	noLTR
5.61113	0.0338	noLTR
10.8614	0.7113	noLTR
1.78556	0.1306	noLTR
5.65852	0.0313	noLTR
4.17103	0.1296	noLTR
5.8319	0.2838	noLTR
13.1123	0.6005	noLTR
5.91935	0.062	noLTR
11.9486	0.7652	noLTR
5.551	0.0954	noLTR
0.991018	0.096	noLTR
5.30234	0.2377	noLTR
3.0055	0.1374	noLTR
1.53959	0.0268	noLTR
8.09477	0.3276	noLTR
2.86412	0.1188	noLTR
7.67471	0.2789	noLTR
3.29516	0.0699	noLTR
6.8167	0.3975	noLTR
3.14816	0.0262	noLTR
1.28754	0.0873	noLTR
1.39258	0.0258	noLTR
9.52551	0.5003	noLTR
2.88124	0.0255	noLTR
10.6082	0.3306	noLTR
0.983201	0.1314	noLTR
0.900895	0.0129	noLTR
2.58884	0.0282	noLTR
2.88848	0.0102	noLTR
0.156771	0	noLTR
13.0228	0.3908	noLTR
16.5391	0.5992	noLTR
4.32931	0.0152	noLTR
1.96023	0.1875	noLTR
2.81416	0.2093	noLTR
5.4355	0.5417	noLTR
3.6389	0.0856	noLTR
5.84286	0.0488	noLTR
4.40147	0.4142	noLTR
4.18536	0.2466	noLTR
16.2975	0.3672	noLTR
15.168	0.3419	noLTR
10.2685	0.0999	noLTR
13.9459	0.2483	noLTR
8.78262	0.635	noLTR
3.44047	0.0353	noLTR
2.84875	0.0302	noLTR
12.0682	0.1832	noLTR
13.1393	0.3387	noLTR
3.97908	0.0666	noLTR
6.79644	0.0112	noLTR
8.80234	0.4013	noLTR
1.73341	0.0638	noLTR
0.69941	0.0962	noLTR
2.41083	0.0725	noLTR
7.71083	0.6309	noLTR
3.76579	0.001	noLTR
3.32678	0.0729	noLTR
1.56909	0.0263	noLTR
11.2756	0.3139	noLTR
3.34475	0.0108	noLTR
2.21343	0.5332	noLTR
14.1617	0.2526	noLTR
7.64469	0.0604	noLTR
8.14885	0.0164	noLTR
12.8005	0.5705	noLTR
2.93534	0.4049	noLTR
9.00487	0.5791	noLTR
1.32311	0.0382	noLTR
8.57598	0.7726	noLTR
5.50223	0.2571	noLTR
7.5306	0.0239	noLTR
6.32009	0.3954	noLTR
2.0488	0.0542	noLTR
4.99447	0.165	noLTR
2.71186	0.012	noLTR
7.18575	0.1626	noLTR
5.98957	0.1311	noLTR
9.91321	0.6236	noLTR
3.7997	0.042	noLTR
3.89672	0.072	noLTR
6.51728	0.1719	noLTR
3.19193	0.0452	noLTR
2.77606	0.0444	noLTR
5.84368	0.2443	noLTR
8.95342	0.1684	noLTR
3.32371	0.1048	noLTR
2.73786	0.0034	noLTR
3.4685	0.4444	noLTR
11.8476	0.1444	noLTR
1.8976	0.0257	noLTR
1.4424	0.1633	noLTR
5.15315	0.0722	noLTR
1.38703	0.1066	noLTR
2.20761	0.1498	noLTR
7.57517	0.2081	noLTR
7.5655	0.1088	noLTR
5.23938	0.2195	noLTR
4.83127	0.0726	noLTR
2.2968	0.0568	noLTR
5.85023	0.2009	noLTR
17.9161	0.3733	noLTR
3.20349	0.1875	noLTR
3.02857	0.1552	noLTR
7.64545	0.4117	noLTR
6.52961	0.2396	noLTR
1.19637	0.0173	noLTR
5.66577	0.0918	noLTR
1.90524	0.0667	noLTR
0.950611	0.0354	noLTR
7.09683	0.2324	noLTR
0.922767	0.3003	noLTR
4.45538	0.1165	noLTR
6.69992	0.2525	noLTR
1.61116	0.1163	noLTR
14.5	0.2107	noLTR
1.54216	0.1041	noLTR
0.656608	0.0054	noLTR
2.96675	0.2068	noLTR
6.02558	0.0142	noLTR
6.94986	0.02	noLTR
11.223	0.3287	noLTR
2.24452	0.1138	noLTR
5.2683	0.1626	noLTR
1.31827	0.0159	noLTR
10.6127	0.1788	noLTR
2.25946	0.014	noLTR
2.3228	0.0662	noLTR
2.99596	0.4818	noLTR
3.21384	0.1373	noLTR
1.10857	0.0468	noLTR
6.73929	0.1409	noLTR
2.36006	0.0618	noLTR
7.43013	0.1208	noLTR
7.32381	0.042	noLTR
8.46868	0.2126	noLTR
10.3828	0.5802	noLTR
4.59213	0.1159	noLTR
10.083	0.4498	noLTR
12.1409	0.5824	noLTR
3.60003	0.0512	noLTR
14.3528	0.2204	noLTR
1.27253	0.0503	noLTR
7.30548	0.0077	noLTR
6.4392	0.2907	noLTR
11.8132	0.3234	noLTR
1.398	0.0957	noLTR
1.27007	0.0456	noLTR
1.60781	0.0346	noLTR
2.54678	0.053	noLTR
1.55423	0.004	noLTR
2.35955	0.155	noLTR
5.51652	0.097	noLTR
2.96915	0.0631	noLTR
16.6052	0.7618	noLTR
1.67465	0.0067	noLTR
17.67	0.7888	noLTR
16.8968	0.3749	noLTR
9.68147	0.8416	noLTR
1.65898	0.0137	noLTR
6.14915	0.0746	noLTR
4.16418	0.254	noLTR
1.90886	0.1177	noLTR
7.00573	0.1448	noLTR
5.16084	0.1996	noLTR
15.6094	0.5811	noLTR
4.53681	0.1601	noLTR
11.9856	0.3004	noLTR
4.46407	0.0755	noLTR
3.97998	0.257	noLTR
10.348	0.5748	noLTR
9.84634	0.2947	noLTR
5.75292	0.0333	noLTR
4.56044	0.0197	noLTR
4.70969	0.0437	noLTR
1.98783	0.1117	noLTR
5.19124	0.0359	noLTR
7.81047	0.5764	noLTR
1.21995	0.041	noLTR
1.27554	0.0408	noLTR
2.98719	0.0084	noLTR
2.22107	0.0431	noLTR
12.1897	0.2137	noLTR
1.45803	0.0324	noLTR
1.91404	0.1833	noLTR
11.2523	0.1989	noLTR
8.27742	0.1358	noLTR
11.6191	0.1556	noLTR
1.73348	0.1208	noLTR
6.20584	0.084	noLTR
3.97368	0.5248	noLTR
0.936375	0.5261	noLTR
3.12751	0.2745	noLTR
1.52338	0.0052	noLTR
5.18532	0.1838	noLTR
12.6939	0.4208	noLTR
11.6031	0.4566	noLTR
3.83425	0.2264	noLTR
1.60451	0.0583	noLTR
2.38824	0.0506	noLTR
7.06263	0.3714	noLTR
4.49442	0.0666	noLTR
4.31273	0.157	noLTR
1.12219	0.1131	noLTR
3.96316	0.0515	noLTR
2.06234	0.0725	noLTR
18.0104	0.2217	noLTR
3.16766	0.1145	noLTR
4.75863	0.3412	noLTR
1.47372	0.2317	noLTR
3.99925	0.0088	noLTR
7.91115	0.1576	noLTR
7.12172	0.2418	noLTR
2.25377	0.1578	noLTR
1.82888	0.0511	noLTR
1.43918	0.0884	noLTR
10.5127	0.541	noLTR
1.02558	0.2472	noLTR
1.47918	0.2603	noLTR
1.14219	0.0679	noLTR
2.31992	0.0663	noLTR
5.94876	0.2858	noLTR
3.86539	0.0417	noLTR
0.880214	0.0865	noLTR
3.70032	0.1245	noLTR
2.62823	0.277	noLTR
5.72654	0.1323	noLTR
4.3427	0.0207	noLTR
7.74751	0.1828	noLTR
3.88953	0.2468	noLTR
7.39811	0.074	noLTR
3.50161	0.0811	noLTR
8.09337	0.466	noLTR
13.8341	0.3215	noLTR
16.3217	0.4551	noLTR
18.9477	0.5762	noLTR
6.61253	0.0199	noLTR
4.1653	0.1024	noLTR
4.34751	0.3555	noLTR
1.67842	0.039	noLTR
2.1667	0.0837	noLTR
5.91982	0.1467	noLTR
0.782296	0.0571	noLTR
10.1023	0.1607	noLTR
1.88211	0.0472	noLTR
3.81326	0.0628	noLTR
10.7229	0.12	noLTR
1.69001	0.1188	noLTR
1.99557	0.0105	noLTR
2.1259	0.0502	noLTR
2.62262	0.2945	noLTR
2.57691	0.0101	noLTR
3.73927	0.1997	noLTR
3.40154	0.0756	noLTR
4.92195	0.079	noLTR
7.30117	0.3123	noLTR
18.8106	0.1226	noLTR
20.6918	0.3555	noLTR
4.5187	0.4273	noLTR
5.5809	0.0347	noLTR
5.34307	0.0078	noLTR
9.65625	0.4444	noLTR
3.04775	0.0616	noLTR
1.53151	0.0065	noLTR
1.23018	0.0048	noLTR
0.73773	0.0225	noLTR
4.15391	0.2011	noLTR
5.65146	0.221	noLTR
1.42957	0.0128	noLTR
2.1647	0.0038	noLTR
5.13293	0.0266	noLTR
3.05856	0.0879	noLTR
8.63408	0.394	noLTR
1.92996	0.0113	noLTR
1.07528	0.0239	noLTR
6.72448	0.2876	noLTR
1.95687	0.0755	noLTR
7.19179	0.0519	noLTR
11.3776	0.1091	noLTR
0.948092	0.0844	noLTR
9.49289	0.011	noLTR
4.79635	0.2835	noLTR
5.26273	0.297	noLTR
5.64378	0.0189	noLTR
4.40882	0.2395	noLTR
1.23228	0.0087	noLTR
3.1181	0.0154	noLTR
5.94428	0.0334	noLTR
6.14267	0.1522	noLTR
9.79975	0.3395	noLTR
4.25125	0.0975	noLTR
2.53603	0.1786	noLTR
7.78183	0.2195	noLTR
16.8103	0.4975	noLTR
1.85944	0.1158	noLTR
0.731656	0.0265	noLTR
3.96116	0.5718	noLTR
7.23521	0.5661	noLTR
4.40897	0.1426	noLTR
10.2637	0.1971	noLTR
5.01976	0.131	noLTR
1.95755	0.0028	noLTR
5.8905	0.354	noLTR
5.3023	0.0091	noLTR
5.93966	0.1197	noLTR
12.6992	0.3743	noLTR
5.34273	0.0182	noLTR
2.44385	0.0554	noLTR
3.16817	0.2813	noLTR
4.71449	0.1401	noLTR
25.6135	0.4245	noLTR
5.24612	0.297	noLTR
2.82284	0.1386	noLTR
11.0021	0.5402	noLTR
4.95395	0.0627	noLTR
7.12691	0.0326	noLTR
4.56486	0.013	noLTR
15.2939	0.4461	noLTR
7.2797	0.1976	noLTR
6.16116	0.0325	noLTR
5.00253	0.0466	noLTR
1.09834	0.0069	noLTR
3.66293	0.3612	noLTR
8.01718	0.1486	noLTR
6.08543	0.0219	noLTR
6.63705	0.3644	noLTR
5.07703	0.0116	noLTR
6.28814	0.1589	noLTR
8.28417	0.0792	noLTR
6.96556	0.4481	noLTR
14.3831	0.028	noLTR
2.15638	0.0613	noLTR
12.2185	0.3912	noLTR
4.52886	0.2784	noLTR
2.48266	0.2506	noLTR
0.78249	0.0147	noLTR
1.61558	0.1329	noLTR
4.02249	0.327	noLTR
1.10357	0.0346	noLTR
4.19487	0.0207	noLTR
1.16657	0.0996	noLTR
3.03818	0.163	noLTR
0.847793	0.1045	noLTR
6.82534	0.0549	noLTR
8.2351	0.1013	noLTR
2.54432	0.076	noLTR
2.14192	0.0402	noLTR
12.3786	0.4391	noLTR
6.18986	0.2027	noLTR
8.37705	0.0348	noLTR
4.43449	0.0541	noLTR
3.54382	0.0217	noLTR
7.02321	0.2043	noLTR
2.46032	0.03	noLTR
9.63	0.594	noLTR
3.18396	0.0887	noLTR
11.6943	0.4685	noLTR
8.76497	0.1676	noLTR
2.33159	0.0657	noLTR
4.89494	0.1009	noLTR
5.40553	0.3215	noLTR
9.79868	0.3194	noLTR
2.37248	0.0056	noLTR
0.0193751	0	noLTR
0.191803	0.003	noLTR
9.83104	0.5623	noLTR
4.9067	0.1285	noLTR
9.28216	0.5297	noLTR
1.14867	0.5144	noLTR
1.69279	0.151	noLTR
3.24925	0.0944	noLTR
1.49569	0.3171	noLTR
10.0885	0.1516	noLTR
2.19896	0.0805	noLTR
1.33615	0.0315	noLTR
4.19266	0.0462	noLTR
7.73325	0.0508	noLTR
5.24722	0.3907	noLTR
10.8445	0.1493	noLTR
6.36466	0.1447	noLTR
13.1876	0.2069	noLTR
8.32088	0.0586	noLTR
1.58244	0.1255	noLTR
3.45074	0.2292	noLTR
8.27262	0.0386	noLTR
3.32603	0.1743	noLTR
1.15023	0.0172	noLTR
1.55064	0.0279	noLTR
6.28773	0.0393	noLTR
4.96054	0.1457	noLTR
11.5608	0.2922	noLTR
9.19697	0.0509	noLTR
2.83839	0.0861	noLTR
9.65483	0.3639	noLTR
4.7134	0.1766	noLTR
5.58982	0.1977	noLTR
12.5359	0.1875	noLTR
0.829589	0.0444	noLTR
2.72013	0.2565	noLTR
7.39004	0.2897	noLTR
6.34702	0.3801	noLTR
8.66759	0.2291	noLTR
6.65082	0.4148	noLTR
4.03854	0.4671	noLTR
7.58584	0.2056	noLTR
8.22646	0.0237	noLTR
8.86337	0.0931	noLTR
5.34187	0.0608	noLTR
1.94418	0.1316	noLTR
1.21226	0.0642	noLTR
1.54744	0.021	noLTR
5.26435	0.0749	noLTR
5.12379	0.1159	noLTR
1.04394	0.0037	noLTR
11.5103	0.2944	noLTR
6.8984	0.2509	noLTR
5.82984	0.1979	noLTR
8.40291	0.4484	noLTR
8.40456	0.3111	noLTR
5.83308	0.292	noLTR
2.52369	0.0848	noLTR
9.89349	0.2465	noLTR
5.23361	0.0112	noLTR
0.465939	0.0073	noLTR
2.09945	0.0634	noLTR
4.57984	0.0843	noLTR
5.27502	0.3567	noLTR
7.38377	0.1045	noLTR
10.3358	0.3336	noLTR
4.89978	0.0316	noLTR
7.33044	0.1706	noLTR
5.62381	0.145	noLTR
7.55007	0.2593	noLTR
4.41581	0.1144	noLTR
4.3748	0.0069	noLTR
4.9292	0.1954	noLTR
6.21529	0.0594	noLTR
2.4791	0.1017	noLTR
1.821	0.3379	noLTR
2.0019	0.2921	noLTR
2.52787	0.0971	noLTR
1.21005	0.0062	noLTR
2.86675	0.2708	noLTR
0.630012	0.0182	noLTR
3.32997	0.3494	noLTR
5.34181	0.0702	noLTR
8.26761	0.0947	noLTR
1.51415	0.1913	noLTR
2.0016	0.2269	noLTR
6.5775	0.0969	noLTR
2.56681	0.0156	noLTR
3.17437	0.1355	noLTR
6.12082	0.14	noLTR
1.82221	0.048	noLTR
11.1246	0.5009	noLTR
11.0254	0.7396	noLTR
2.19428	0.0687	noLTR
3.95154	0.0585	noLTR
0.384934	0.0073	noLTR
1.56148	0.0672	noLTR
1.94567	0.0311	noLTR
2.40981	0.1653	noLTR
7.51601	0.7821	noLTR
4.93232	0.0616	noLTR
11.7175	0.2791	noLTR
6.82844	0.2574	noLTR
4.34959	0.1845	noLTR
11.6524	0.6344	noLTR
1.47567	0.0991	noLTR
3.52044	0.6677	noLTR
14.4501	0.4686	noLTR
7.51028	0.3053	noLTR
5.03034	0.2981	noLTR
6.45596	0.1282	noLTR
3.90557	0.0269	noLTR
4.42451	0.004	noLTR
1.80469	0.1119	noLTR
4.15123	0.0072	noLTR
6.30058	0.1711	noLTR
3.52497	0.3161	noLTR
7.65505	0.0489	noLTR
10.7805	0.3385	noLTR
15.3778	0.5425	noLTR
3.59812	0.0124	noLTR
2.91351	0.1592	noLTR
7.31042	0.4623	noLTR
6.40955	0.0635	noLTR
3.48033	0.5663	noLTR
8.71053	0.5261	noLTR
5.96354	0.0072	noLTR
1.74619	0.0104	noLTR
10.7892	0.2584	noLTR
6.73242	0.5477	noLTR
5.82155	0.3152	noLTR
5.70575	0.0712	noLTR
4.22031	0.05	noLTR
6.54419	0.049	noLTR
2.63408	0.1262	noLTR
3.59792	0.0865	noLTR
7.23206	0.0722	noLTR
4.03676	0.0447	noLTR
1.52504	0.0826	noLTR
19.9959	0.6082	noLTR
14.9451	0.4143	noLTR
3.24899	0.0794	noLTR
1.32581	0.0586	noLTR
2.47	0.4673	noLTR
3.00844	0.1761	noLTR
0.422695	0	noLTR
0.029843	0	noLTR
1.62917	0.1225	noLTR
6.0889	0.1336	noLTR
4.38004	0.0063	noLTR
3.04352	0.2055	noLTR
0.58969	0	noLTR
10.8633	0.2536	noLTR
1.63185	0.1991	noLTR
2.41306	0.0083	noLTR
5.93285	0.2168	noLTR
2.36493	0.0957	noLTR
2.92305	0.1197	noLTR
3.7886	0.0181	noLTR
11.2962	0.5026	noLTR
2.31586	0.043	noLTR
8.0268	0.4172	noLTR
8.53724	0.1343	noLTR
0.660747	0.0882	noLTR
0.901264	0.0011	noLTR
7.4748	0.1673	noLTR
8.44593	0.5771	noLTR
4.49415	0.0167	noLTR
7.77429	0.219	noLTR
6.2794	0.4248	noLTR
5.64593	0.1105	noLTR
4.28604	0.3363	noLTR
5.46312	0.0447	noLTR
15.4821	0.3249	noLTR
2.75513	0.1344	noLTR
2.20597	0.0241	noLTR
6.07253	0.0922	noLTR
9.97256	0.2246	noLTR
11.9898	0.0867	noLTR
2.07381	0.0794	noLTR
1.20264	0.0062	noLTR
3.94497	0.0307	noLTR
10.2379	0.3251	noLTR
5.67279	0.0797	noLTR
6.87478	0.1176	noLTR
7.43058	0.04	noLTR
10.5178	0.4094	noLTR
3.47461	0.2905	noLTR
5.56323	0.0012	noLTR
4.26742	0.1161	noLTR
7.49986	0.1433	noLTR
11.2208	0.2347	noLTR
5.96901	0.082	noLTR
6.05091	0.4597	noLTR
0.848752	0.0612	noLTR
8.88321	0.3384	noLTR
7.25168	0.4734	noLTR
5.30017	0.1132	noLTR
2.395	0.4275	noLTR
3.77793	0.0899	noLTR
3.87787	0.2898	noLTR
1.09793	0.0018	noLTR
6.04763	0.5046	noLTR
5.98462	0.5967	noLTR
4.60201	0.0745	noLTR
0.829744	0.4908	noLTR
7.29225	0.1868	noLTR
7.15854	0.0923	noLTR
7.92517	0.1904	noLTR
1.29146	0.0407	noLTR
1.50816	0.0135	noLTR
3.68162	0.3834	noLTR
7.24758	0.5968	noLTR
3.48132	0.1495	noLTR
11.9936	0.5991	noLTR
6.53139	0.3147	noLTR
5.0251	0.1001	noLTR
2.26965	0.0961	noLTR
2.5655	0.0273	noLTR
3.75166	0.5022	noLTR
4.44094	0.0762	noLTR
11.988	0.1126	noLTR
3.92029	0.0099	noLTR
6.1022	0.0499	noLTR
5.56907	0.262	noLTR
12.254	0.4157	noLTR
6.68202	0.1833	noLTR
7.50998	0.2259	noLTR
1.50447	0.0278	noLTR
1.50341	0.484	noLTR
3.27531	0.005	noLTR
7.83436	0.3777	noLTR
1.42131	0.101	noLTR
6.0051	0.3777	noLTR
11.6627	0.491	noLTR
0.986222	0.0116	noLTR
2.14515	0.0019	noLTR
3.9898	0.1907	noLTR
6.0504	0.452	noLTR
1.54475	0.1065	noLTR
5.76009	0.0885	noLTR
4.00969	0.2414	noLTR
6.29682	0.0737	noLTR
1.69929	0.0171	noLTR
4.18835	0.3311	noLTR
4.0959	0.0473	noLTR
2.41857	0.026	noLTR
12.6066	0.5069	noLTR
6.6539	0.3753	noLTR
10.1051	0.3816	noLTR
2.89187	0.0851	noLTR
4.8959	0.2053	noLTR
5.30962	0.4018	noLTR
2.24006	0.0033	noLTR
11.0088	0.6066	noLTR
2.34022	0.0493	noLTR
0.787716	0.1794	noLTR
2.09042	0.0056	noLTR
0.711575	0.057	noLTR
2.69543	0.0236	noLTR
8.58612	0.2003	noLTR
3.4286	0.1363	noLTR
0.648847	0.1573	noLTR
2.70818	0.3832	noLTR
3.23085	0.162	noLTR
1.02811	0.0359	noLTR
6.87109	0.5202	noLTR
7.11836	0.6169	noLTR
4.38095	0.203	noLTR
3.37323	0.1639	noLTR
6.61922	0.0808	noLTR
4.36149	0.1522	noLTR
0.70802	0.0314	noLTR
3.04286	0.1377	noLTR
14.9351	0.2001	noLTR
2.01799	0.0303	noLTR
1.49445	0.0643	noLTR
13.5155	0.2413	noLTR
3.84039	0.3112	noLTR
1.88877	0.2141	noLTR
3.47413	0.0337	noLTR
3.04977	0.0389	noLTR
6.27311	0.1364	noLTR
11.5927	0.1339	noLTR
4.56467	0.0996	noLTR
4.68573	0.063	noLTR
5.82403	0.0887	noLTR
7.7454	0.13	noLTR
2.70335	0.111	noLTR
6.22849	0.104	noLTR
8.30342	0.2092	noLTR
1.39928	0.0132	noLTR
2.51358	0.4491	noLTR
4.2897	0.059	noLTR
5.50435	0.0395	noLTR
11.8555	0.1763	noLTR
10.676	0.1692	noLTR
8.93974	0.1918	noLTR
2.7764	0.0347	noLTR
3.8054	0.3278	noLTR
1.70861	0.0144	noLTR
2.8025	0.1442	noLTR
10.9849	0.6369	noLTR
2.26895	0.0204	noLTR
4.47627	0.0263	noLTR
11.747	0.3554	noLTR
4.90018	0.0296	noLTR
1.77188	0.1014	noLTR
7.65729	0.1338	noLTR
11.4813	0.3236	noLTR
4.40413	0.0814	noLTR
8.77868	0.4648	noLTR
7.78957	0.0393	noLTR
1.27685	0.1493	noLTR
9.68052	0.2712	noLTR
3.17982	0.0866	noLTR
9.00728	0.2872	noLTR
3.49823	0.0835	noLTR
0.875907	0.0105	noLTR
2.15616	0.0991	noLTR
11.2272	0.2822	noLTR
2.22612	0.0699	noLTR
3.62074	0.3868	noLTR
0.891382	0.0004	noLTR
7.97344	0.174	noLTR
7.98085	0.0362	noLTR
5.63826	0.2542	noLTR
8.15229	0.1652	noLTR
4.57514	0.4178	noLTR
5.31562	0.3796	noLTR
2.80322	0.0519	noLTR
4.98227	0.0497	noLTR
2.18767	0.0264	noLTR
5.9849	0.0945	noLTR
18.4102	0.279	noLTR
0.120214	0.0721	noLTR
5.03957	0.1054	noLTR
5.61711	0.0027	noLTR
1.9316	0.0215	noLTR
3.69848	0.0004	noLTR
6.03734	0.1486	noLTR
3.65331	0.0887	noLTR
6.3598	0.0201	noLTR
7.33222	0.8184	noLTR
9.93901	0.0734	noLTR
6.94359	0.0853	noLTR
1.47904	0.1843	noLTR
2.93209	0.0944	noLTR
0.843103	0.6215	noLTR
10.2624	0.4396	noLTR
10.0203	0.156	noLTR
1.39288	0.0516	noLTR
3.38634	0.0435	noLTR
2.92313	0.0383	noLTR
14.7188	0.6237	noLTR
3.41434	0.1108	noLTR
7.49784	0.123	noLTR
3.74007	0.0559	noLTR
3.27196	0.2832	noLTR
6.36222	0.1374	noLTR
5.40173	0.0954	noLTR
7.38275	0.0256	noLTR
22.8972	0.3772	noLTR
11.1113	0.1937	noLTR
8.75628	0.0658	noLTR
3.67067	0.2055	noLTR
1.9073	0.0392	noLTR
3.13202	0.1832	noLTR
5.21328	0.0249	noLTR
5.9621	0.2472	noLTR
1.74588	0.1429	noLTR
4.64176	0.1909	noLTR
5.15384	0.1137	noLTR
3.78631	0.0218	noLTR
2.47484	0.0416	noLTR
16.8291	0.4001	noLTR
2.34846	0.2304	noLTR
2.46521	0.1031	noLTR
3.11614	0.0534	noLTR
3.49213	0.2101	noLTR
2.45334	0.0265	noLTR
2.46709	0.0237	noLTR
4.80217	0.0871	noLTR
4.33651	0.2858	noLTR
1.48483	0.0185	noLTR
1.15098	0.1294	noLTR
1.45687	0.2274	noLTR
2.29695	0.0382	noLTR
5.50549	0.118	noLTR
4.12573	0.0719	noLTR
2.61623	0.0079	noLTR
4.76605	0.4144	noLTR
2.72488	0.1466	noLTR
15.4255	0.1525	noLTR
1.87719	0.0269	noLTR
3.72482	0.0856	noLTR
6.20302	0.0988	noLTR
4.68833	0.006	noLTR
7.95966	0.1721	noLTR
1.65498	0.1675	noLTR
3.36397	0.076	noLTR
10.5981	0.5267	noLTR
9.87569	0.8486	noLTR
7.40407	0.0787	noLTR
2.89322	0.1459	noLTR
11.2329	0.352	noLTR
3.4378	0.3072	noLTR
5.39997	0.3698	noLTR
9.83754	0.5034	noLTR
7.59601	0.1225	noLTR
4.98326	0.2296	noLTR
0.732688	0.044	noLTR
9.24339	0.2572	noLTR
3.633	0.1525	noLTR
7.23589	0.1884	noLTR
8.25038	0.4427	noLTR
9.09615	0.5007	noLTR
2.43669	0.0576	noLTR
14.8301	0.4384	noLTR
7.97239	0.114	noLTR
11.1511	0.548	noLTR
1.92321	0.0172	noLTR
1.96951	0.1483	noLTR
7.26872	0.1532	noLTR
13.3202	0.7671	noLTR
3.79016	0.0394	noLTR
5.74068	0.6368	noLTR
6.69449	0.6519	noLTR
8.21714	0.0941	noLTR
11.2877	0.3096	noLTR
1.31424	0.0618	noLTR
3.05087	0.1002	noLTR
5.16357	0.2049	noLTR
2.48528	0.1331	noLTR
2.43618	0.0176	noLTR
2.59196	0.0037	noLTR
2.24717	0.0335	noLTR
6.9461	0.3179	noLTR
7.25517	0.3722	noLTR
10.2277	0.4103	noLTR
3.58881	0.3309	noLTR
6.58043	0.3206	noLTR
5.86261	0.1165	noLTR
7.69154	0.6002	noLTR
2.12278	0.1904	noLTR
3.16143	0.1568	noLTR
2.46395	0.2095	noLTR
3.01679	0.1437	noLTR
4.95404	0.0482	noLTR
19.1075	0.7535	noLTR
3.95954	0.1607	noLTR
3.29923	0.0275	noLTR
2.49988	0.0717	noLTR
2.37678	0.1214	noLTR
4.94451	0.0589	noLTR
5.27634	0.1473	noLTR
2.10228	0	noLTR
4.46364	0.1804	noLTR
5.86557	0.2952	noLTR
1.17276	0.0046	noLTR
12.9725	0.6255	noLTR
6.54332	0.117	noLTR
2.26635	0.0716	noLTR
12.2111	0.5453	noLTR
2.98391	0.0911	noLTR
3.75541	0.3445	noLTR
5.73525	0.2435	noLTR
2.78038	0.0343	noLTR
1.93961	0.0059	noLTR
9.68731	0.8416	noLTR
4.53214	0.1849	noLTR
4.54263	0.0352	noLTR
4.91384	0.1311	noLTR
3.3243	0.3214	noLTR
6.44307	0.273	noLTR
3.88572	0.0444	noLTR
5.61495	0.1202	noLTR
5.7324	0.2256	noLTR
11.061	0.1095	noLTR
4.43814	0.0831	noLTR
8.97487	0.5069	noLTR
9.05458	0.5097	noLTR
16.1919	0.888	noLTR
5.9694	0.229	noLTR
13.3858	0.5737	noLTR
11.8621	0.4225	noLTR
10.2354	0.5816	noLTR
5.80778	0.2025	noLTR
7.78119	0.0614	noLTR
6.79514	0.1142	noLTR
4.0676	0.2085	noLTR
14.721	0.4344	noLTR
10.394	0.1382	noLTR
1.93361	0.0339	noLTR
1.98422	0.117	noLTR
2.80028	0.1106	noLTR
5.82429	0.1491	noLTR
3.47083	0.1152	noLTR
1.33589	0.1261	noLTR
10.3451	0.1141	noLTR
2.33336	0.0914	noLTR
12.1865	0.3951	noLTR
5.39462	0.1695	noLTR
14.96	0.0917	noLTR
6.07187	0.2874	noLTR
1.75655	0.0133	noLTR
7.951	0.1549	noLTR
6.60337	0.1402	noLTR
11.8906	0.2633	noLTR
1.44541	0.1008	noLTR
6.67901	0.2484	noLTR
6.25244	0.1198	noLTR
6.82377	0.0364	noLTR
3.83128	0.1987	noLTR
5.22215	0.332	noLTR
15.1622	0.166	noLTR
2.70116	0.1776	noLTR
1.01657	0.0061	noLTR
0.40102	0.0221	noLTR
0.25821	0.0438	noLTR
0.547345	0.0436	noLTR
10.5286	0.2737	noLTR
0.52224	0.0272	noLTR
0.753994	0.0981	noLTR
2.33268	0.128	noLTR
6.33241	0.641	noLTR
10.3097	0.1873	noLTR
4.20416	0.1855	noLTR
10.872	0.3044	noLTR
1.23586	0.0743	noLTR
2.8013	0.1476	noLTR
11.1075	0.3334	noLTR
2.89349	0.1298	noLTR
6.29005	0.2093	noLTR
3.17267	0.2183	noLTR
5.48696	0.0802	noLTR
6.32708	0.451	noLTR
1.18733	0.0732	noLTR
4.78815	0.046	noLTR
11.7816	0.3208	noLTR
2.24327	0.0676	noLTR
1.65147	0.1165	noLTR
2.56541	0.0962	noLTR
2.06384	0.0915	noLTR
9.45794	0.469	noLTR
5.03081	0.0448	noLTR
1.39923	0.01	noLTR
15.0372	0.4138	noLTR
0.954608	0.0788	noLTR
4.90915	0.2109	noLTR
2.97081	0.1177	noLTR
11.2131	0.3225	noLTR
1.5476	0.2032	noLTR
2.24266	0.133	noLTR
4.45631	0.2695	noLTR
1.68924	0.2563	noLTR
6.33472	0.058	noLTR
1.69074	0.1672	noLTR
7.5004	0.0668	noLTR
4.02152	0.017	noLTR
5.22703	0.1402	noLTR
11.4545	0.7754	noLTR
2.87739	0.0846	noLTR
5.0722	0.3626	noLTR
14.2313	0.6398	noLTR
1.29021	0.1279	noLTR
10.8602	0.2583	noLTR
1.22789	0.2611	noLTR
5.25619	0.2227	noLTR
3.55214	0.1587	noLTR
3.02807	0.1249	noLTR
0.729611	0.0186	noLTR
5.66423	0.034	noLTR
4.10365	0.1974	noLTR
3.52946	0.0228	noLTR
1.45321	0.1453	noLTR
11.9454	0.5029	noLTR
3.43609	0.2199	noLTR
7.00669	0.3638	noLTR
7.80204	0.4745	noLTR
1.5983	0.1849	noLTR
8.92305	0.6697	noLTR
12.0017	0.4392	noLTR
11.4368	0.7678	noLTR
8.40434	0.2125	noLTR
4.68783	0.0136	noLTR
2.50016	0.1163	noLTR
9.32756	0.0483	noLTR
0.71237	0.03	noLTR
5.88051	0.3193	noLTR
8.54905	0.5093	noLTR
5.42211	0.2834	noLTR
6.81817	0.4015	noLTR
1.05462	0.0827	noLTR
1.42535	0.1164	noLTR
2.99068	0.0496	noLTR
2.54772	0.2045	noLTR
2.49005	0.0334	noLTR
11.7967	0.6226	noLTR
0.989536	0.0516	noLTR
7.19872	0.2111	noLTR
5.77252	0.5481	noLTR
8.37606	0.3909	noLTR
3.99617	0.2356	noLTR
0.779369	0.0088	noLTR
2.59979	0.2	noLTR
2.78451	0.2195	noLTR
2.15074	0.2148	noLTR
2.22691	0.0865	noLTR
2.329	0.2552	noLTR
3.02768	0.3002	noLTR
8.03725	0.2474	noLTR
2.61489	0.1121	noLTR
8.75053	0.409	noLTR
1.06861	0.0107	noLTR
1.7412	0.0558	noLTR
8.50873	0.2756	noLTR
1.69714	0.0455	noLTR
6.55222	0.0892	noLTR
4.35501	0.0513	noLTR
8.47614	0.0609	noLTR
5.72538	0.073	noLTR
7.76176	0.6651	noLTR
3.99159	0.4213	noLTR
2.5957	0.0542	noLTR
5.06455	0.3182	noLTR
2.19075	0.0638	noLTR
2.91991	0.2358	noLTR
13.3517	0.401	noLTR
2.58466	0.0567	noLTR
7.53965	0.7242	noLTR
13.6413	0.667	noLTR
5.9588	0.4213	noLTR
11.4185	0.6335	noLTR
0.941099	0	noLTR
4.16003	0.0177	noLTR
3.14479	0.0087	noLTR
2.4648	0.2103	noLTR
12.9383	0.5751	noLTR
8.37535	0.4276	noLTR
6.68082	0.2469	noLTR
2.33183	0.1198	noLTR
13.8304	0.1653	noLTR
9.73897	0.1053	noLTR
2.62695	0.1877	noLTR
4.65702	0.0036	noLTR
5.39602	0.0355	noLTR
4.00845	0.0497	noLTR
6.7317	0.3745	noLTR
10.8221	0.2321	noLTR
8.84592	0.0675	noLTR
9.74025	0.0325	noLTR
4.27358	0.1557	noLTR
14.4894	0.5934	noLTR
1.18424	0.0489	noLTR
2.50344	0.3032	noLTR
2.55407	0.0166	noLTR
9.4582	0.6349	noLTR
4.51081	0.1622	noLTR
1.06026	0.0466	noLTR
4.90095	0.3905	noLTR
15.9809	0.2049	noLTR
6.28185	0.2159	noLTR
7.91429	0.1729	noLTR
4.13378	0.1235	noLTR
5.25874	0.4522	noLTR
7.24525	0.0396	noLTR
1.95618	0.0641	noLTR
12.1226	0.1797	noLTR
4.20137	0.2013	noLTR
7.90739	0.0395	noLTR
10.3166	0.5071	noLTR
5.05824	0.1279	noLTR
7.67836	0.0437	noLTR
6.30009	0.0112	noLTR
9.43913	0.0873	noLTR
6.04146	0.0418	noLTR
4.4325	0.0795	noLTR
1.30515	0.0028	noLTR
5.04944	0.3137	noLTR
6.75651	0.34	noLTR
3.08112	0.1496	noLTR
4.34603	0.3522	noLTR
6.54157	0.1514	noLTR
4.19039	0.1036	noLTR
3.06667	0.313	noLTR
3.08787	0.0039	noLTR
7.33029	0.1681	noLTR
6.04064	0.8573	noLTR
6.52396	0.1309	noLTR
4.38911	0.069	noLTR
0.824109	0.0514	noLTR
10.8476	0.2431	noLTR
10.6421	0.8516	noLTR
5.19274	0.239	noLTR
1.64183	0.1274	noLTR
5.36787	0.0075	noLTR
0.750494	0.0705	noLTR
11.1718	0.3758	noLTR
4.25529	0.3503	noLTR
2.66137	0.1094	noLTR
1.56643	0.1136	noLTR
7.54371	0.0986	noLTR
7.58356	0.254	noLTR
10.0974	0.257	noLTR
3.14739	0.0301	noLTR
0.897542	0.0575	noLTR
4.16027	0.4001	noLTR
4.67478	0.0986	noLTR
2.51918	0.0913	noLTR
1.80538	0.1259	noLTR
1.24278	0.0401	noLTR
7.57684	0.089	noLTR
0.273648	0.0095	noLTR
2.65729	0.1173	noLTR
7.10733	0.0273	noLTR
1.23478	0.0772	noLTR
1.76185	0.0141	noLTR
6.22069	0.0976	noLTR
5.50919	0.1944	noLTR
2.849	0.1013	noLTR
2.24926	0.0102	noLTR
4.28372	0.3784	noLTR
3.6704	0.0151	noLTR
9.09076	0.6365	noLTR
7.65192	0.2131	noLTR
2.38747	0.0893	noLTR
5.43354	0.2133	noLTR
5.69718	0.0557	noLTR
5.62346	0.0923	noLTR
3.49492	0.1443	noLTR
9.85028	0.3754	noLTR
4.66781	0.0963	noLTR
1.31602	0.0097	noLTR
8.42666	0.2079	noLTR
5.28108	0.1304	noLTR
12.8752	0.3318	noLTR
2.72896	0.1561	noLTR
0.460788	0.0945	noLTR
4.14587	0.27	noLTR
3.35898	0.0086	noLTR
6.3378	0.046	noLTR
7.2793	0.0234	noLTR
2.8324	0.0889	noLTR
3.28442	0.0932	noLTR
2.1149	0.1595	noLTR
5.6557	0.1401	noLTR
1.50317	0.0196	noLTR
2.33957	0.0593	noLTR
1.62154	0.2272	noLTR
1.02283	0.246	noLTR
0.792336	0.0298	noLTR
3.61556	0.1368	noLTR
0.336934	0.0308	noLTR
4.10866	0.0016	noLTR
4.18807	0.0247	noLTR
7.15722	0.2424	noLTR
2.57859	0.1027	noLTR
10.4328	0.2119	noLTR
9.7903	0.8148	noLTR
7.36076	0.2805	noLTR
14.1255	0.1723	noLTR
15.0225	0.7506	noLTR
15.8846	0.1015	noLTR
4.15756	0.0274	noLTR
1.5239	0.1193	noLTR
1.52329	0.0516	noLTR
5.22294	0.027	noLTR
9.90551	0.387	noLTR
2.37966	0.0704	noLTR
10.2594	0.003	noLTR
7.62554	0.3592	noLTR
8.79312	0.3646	noLTR
3.33295	0.1502	noLTR
8.58278	0.1193	noLTR
2.1152	0.2193	noLTR
11.4052	0.1593	noLTR
2.88579	0.0148	noLTR
4.3977	0.2606	noLTR
3.92933	0.1152	noLTR
2.00752	0.0411	noLTR
4.18866	0.2616	noLTR
5.96895	0.3598	noLTR
7.58475	0.2289	noLTR
5.71657	0.0634	noLTR
2.62337	0.0175	noLTR
1.54945	0.1696	noLTR
3.2356	0.0584	noLTR
4.78639	0.1363	noLTR
2.48267	0.0126	noLTR
3.37022	0.0209	noLTR
3.84311	0.0388	noLTR
4.74503	0.1994	noLTR
2.09422	0.0201	noLTR
2.25062	0.0772	noLTR
2.49871	0.1388	noLTR
1.18486	0.0685	noLTR
2.7319	0.4494	noLTR
8.16433	0.0611	noLTR
11.8219	0.1153	noLTR
4.58934	0.1932	noLTR
4.56387	0.0899	noLTR
4.68682	0.3884	noLTR
11.4782	0.06	noLTR
6.6551	0.148	noLTR
2.59614	0.0697	noLTR
6.81095	0.0859	noLTR
7.63865	0.3354	noLTR
5.99851	0.2818	noLTR
2.62084	0.0258	noLTR
12.3367	0.5042	noLTR
11.8973	0.473	noLTR
5.55097	0.0509	noLTR
1.10049	0.0072	noLTR
3.41114	0.0473	noLTR
7.76021	0.254	noLTR
16.7026	0.147	noLTR
3.1626	0.2819	noLTR
2.46993	0.0414	noLTR
1.3533	0.039	noLTR
3.66292	0.0785	noLTR
7.04789	0.0012	noLTR
7.99634	0.392	noLTR
2.16636	0.2482	noLTR
2.44149	0.0485	noLTR
10.8843	0.0474	noLTR
4.60894	0.0787	noLTR
1.09433	0.1675	noLTR
11.0214	0.1265	noLTR
1.64452	0.1062	noLTR
4.29169	0.3798	noLTR
3.05038	0.0389	noLTR
4.4556	0.4763	noLTR
5.143	0.1616	noLTR
5.99657	0.3387	noLTR
5.02372	0.1478	noLTR
1.18228	0.0289	noLTR
4.51036	0.0571	noLTR
1.71192	0.4815	noLTR
6.95403	0.6281	noLTR
10.0656	0.2109	noLTR
1.87455	0.0282	noLTR
5.20289	0.1787	noLTR
14.6106	0.2348	noLTR
2.59183	0.1838	noLTR
2.7731	0.0774	noLTR
3.30221	0.0025	noLTR
6.38331	0.2075	noLTR
2.4699	0.0287	noLTR
1.82156	0.0488	noLTR
7.04948	0.0067	noLTR
11.9054	0.1781	noLTR
3.14686	0.2414	noLTR
9.28744	0.2657	noLTR
5.10722	0.0159	noLTR
9.28319	0.1159	noLTR
7.19173	0.6643	noLTR
5.59017	0.3464	noLTR
6.09249	0.0966	noLTR
6.07383	0.2369	noLTR
4.69574	0.0378	noLTR
3.65923	0.204	noLTR
9.30385	0.0761	noLTR
1.44648	0.0858	noLTR
3.30521	0.008	noLTR
6.83896	0.1834	noLTR
5.80473	0.0696	noLTR
5.72149	0.2415	noLTR
15.9505	0.5967	noLTR
6.86674	0.2204	noLTR
9.59322	0.2849	noLTR
5.23232	0.0296	noLTR
12.8566	0.0468	noLTR
2.90527	0.3331	noLTR
3.2266	0.2622	noLTR
3.05116	0.2347	noLTR
12.4159	0.3784	noLTR
0.982842	0.1344	noLTR
2.95691	0.0093	noLTR
5.67068	0.3273	noLTR
0.317593	0.0083	noLTR
1.73905	0.0467	noLTR
2.63513	0.1595	noLTR
5.70728	0.374	noLTR
3.60531	0.1344	noLTR
6.8926	0.4093	noLTR
10.4338	0.1233	noLTR
5.11304	0.2781	noLTR
3.3554	0.0232	noLTR
6.84523	0.2367	noLTR
7.89203	0.1974	noLTR
6.88706	0.4189	noLTR
8.44367	0.2008	noLTR
18.4037	0.8258	noLTR
5.99292	0.1456	noLTR
3.88626	0.0738	noLTR
7.12235	0.1088	noLTR
0.883075	0.0543	noLTR
5.13329	0.41	noLTR
4.69366	0.0136	noLTR
2.2732	0.19	noLTR
4.86951	0.0925	noLTR
2.37214	0.0099	noLTR
3.88786	0.2977	noLTR
3.68703	0.0128	noLTR
7.63889	0.1677	noLTR
4.94571	0.2845	noLTR
1.6866	0.0837	noLTR
4.95858	0.4143	noLTR
2.08332	0.0925	noLTR
7.44976	0.0848	noLTR
2.05783	0.0574	noLTR
2.72974	0.0719	noLTR
3.6072	0.2214	noLTR
5.31654	0.0163	noLTR
1.95164	0.022	noLTR
3.5925	0.103	noLTR
5.8979	0.2139	noLTR
6.1877	0.2151	noLTR
6.72058	0.513	noLTR
5.85311	0.1648	noLTR
3.8007	0.0591	noLTR
1.08553	0.0679	noLTR
6.9442	0.1339	noLTR
3.34594	0.0823	noLTR
13.2709	0.887	noLTR
5.29011	0.1987	noLTR
0.88983	0.0426	noLTR
5.23401	0.0961	noLTR
7.43311	0.2938	noLTR
2.32273	0.0008	noLTR
8.94871	0.2282	noLTR
7.86567	0.1072	noLTR
1.23126	0.0055	noLTR
7.32703	0.053	noLTR
6.73321	0.0492	noLTR
6.95197	0.051	noLTR
1.72711	0.0759	noLTR
3.68923	0.0996	noLTR
0.510887	0.083	noLTR
6.79183	0.0241	noLTR
1.72348	0.0079	noLTR
3.27935	0.49	noLTR
3.72302	0.0109	noLTR
6.28051	0.3393	noLTR
2.33766	0.0291	noLTR
3.03314	0.1918	noLTR
5.70432	0.1226	noLTR
4.95066	0.0097	noLTR
1.64255	0.105	noLTR
2.35983	0.3416	noLTR
4.12268	0.0031	noLTR
6.64063	0.0489	noLTR
10.6107	0.0511	noLTR
14.6552	0.0273	noLTR
0.987682	0.0258	noLTR
6.01409	0.1652	noLTR
8.70344	0.3322	noLTR
4.02075	0.0771	noLTR
2.9706	0.0173	noLTR
7.75186	0.1893	noLTR
13.4421	0.0437	noLTR
5.81129	0.3225	noLTR
2.02135	0.0412	noLTR
2.04918	0.3519	noLTR
7.70347	0.2117	noLTR
11.5344	0.2419	noLTR
4.21772	0.3962	noLTR
5.0039	0.0817	noLTR
1.06217	0.2157	noLTR
2.55517	0.1239	noLTR
5.16538	0.1708	noLTR
9.09606	0.2467	noLTR
0.897734	0.0487	noLTR
7.82748	0.5552	noLTR
7.77899	0.5533	noLTR
2.41334	0.1383	noLTR
8.3661	0.1082	noLTR
2.85295	0.0544	noLTR
11.6923	0.0883	noLTR
1.66917	0.0491	noLTR
3.1905	0.0775	noLTR
2.57418	0.2899	noLTR
6.02415	0.273	noLTR
2.99978	0.0276	noLTR
9.27184	0.5465	noLTR
2.17114	0.0028	noLTR
2.21245	0.0615	noLTR
3.82621	0.0293	noLTR
9.74961	0.1443	noLTR
2.54605	0.0059	noLTR
1.12979	0.1095	noLTR
1.88356	0.0368	noLTR
11.613	0.0674	noLTR
4.75415	0.2609	noLTR
4.9271	0.0485	noLTR
13.5711	0.2833	noLTR
3.3341	0.0727	noLTR
1.69116	0.0808	noLTR
6.5916	0.1078	noLTR
1.2751	0.0784	noLTR
3.94472	0.1435	noLTR
10.6186	0.6324	noLTR
3.16092	0.0126	noLTR
2.27502	0.0093	noLTR
8.34469	0.0191	noLTR
4.68212	0.0566	noLTR
15.6678	0.5312	noLTR
3.51451	0.0246	noLTR
1.39387	0.1176	noLTR
11.4201	0.4234	noLTR
6.25887	0.2499	noLTR
7.03656	0.3935	noLTR
1.70746	0.051	noLTR
1.02041	0.0214	noLTR
2.11845	0.0874	noLTR
5.9664	0.0381	noLTR
5.50742	0.2115	noLTR
4.0784	0.1002	noLTR
7.5674	0.0963	noLTR
3.1892	0.1277	noLTR
2.20308	0.1117	noLTR
6.19584	0.1753	noLTR
6.29588	0.1924	noLTR
5.65505	0.1871	noLTR
13.3146	0.378	noLTR
5.98891	0.0897	noLTR
8.35182	0.1712	noLTR
2.77064	0.1383	noLTR
1.51437	0.0844	noLTR
9.41233	0.2166	noLTR
1.36533	0.1078	noLTR
10.9348	0.2961	noLTR
10.7224	0.1726	noLTR
5.5376	0.0913	noLTR
7.73014	0.0112	noLTR
1.76742	0.017	noLTR
9.95278	0.1184	noLTR
8.37371	0.1304	noLTR
1.71956	0.1189	noLTR
2.69364	0.1393	noLTR
5.35456	0.1842	noLTR
5.80509	0.1547	noLTR
7.99702	0.0647	noLTR
3.25926	0.0307	noLTR
5.38308	0.2726	noLTR
0.900684	0.2135	noLTR
1.17454	0.0004	noLTR
2.75992	0.0062	noLTR
2.32774	0.0342	noLTR
6.71052	0.226	noLTR
0.852248	0.0828	noLTR
3.6192	0.1844	noLTR
2.53861	0.1452	noLTR
3.63417	0.1356	noLTR
1.67438	0.1376	noLTR
3.69115	0.3044	noLTR
[truncated: 6,669 more rows]

## Sheet: Data for Figure 5c
Source data for Figure 5c
comparsion	up	down
1-0	559	1290
2-0	685	1417
3-0	1045	1590
2-1	469	398
3-1	529	520
3-2	107	49

## Sheet: Data for Figure 6a
Source data for Figure 6a
	id	baseMean	log2FoldChange	lfcSE	stat	pvalue	padj
1	Sobv04149	1182.93	-2.29314	0.172241	-13.3135	1.93164e-40	2.48448e-36
2	Sobv15679	294.506	-4.04274	0.369293	-10.9472	6.85105e-28	2.20296e-24
3	Sobv01080	3236.74	-4.80695	0.50951	-9.43445	3.93036e-21	4.39585e-18
4	Sobv05094	406.973	-4.51979	0.480269	-9.41095	4.91655e-21	5.26972e-18
5	Sobv22667	180.254	-3.68744	0.393577	-9.36905	7.31845e-21	6.97259e-18
6	Sobv00487	155.409	-7.93189	0.879105	-9.02269	1.83527e-19	1.47533e-16
7	Sobv21171	444.064	-2.53369	0.287058	-8.82643	1.08066e-18	7.31548e-16
8	Sobv26016	540.398	-2.60935	0.298879	-8.73048	2.536e-18	1.51712e-15
9	Sobv05095	346.799	-5.06636	0.609604	-8.3109	9.49776e-17	4.21242e-14
10	Sobv08256	471.041	-2.54774	0.31065	-8.2013	2.37808e-16	1.00285e-13
11	Sobv28812	215.487	-5.15189	0.630456	-8.17169	3.04094e-16	1.2617e-13
12	Sobv08627	417.429	-3.63059	0.449248	-8.08147	6.39882e-16	2.49399e-13
13	Sobv00516	494.744	-2.52326	0.314861	-8.01389	1.11135e-15	4.20418e-13
14	Sobv18492	9532.86	-4.24555	0.538627	-7.88217	3.21738e-15	1.18234e-12
15	Sobv06494	95.8749	-10.63	1.35915	-7.82106	5.23784e-15	1.87136e-12
16	Sobv20039	16698.7	-2.93291	0.378434	-7.75011	9.18108e-15	3.10755e-12
17	Sobv03557	111.277	-3.23595	0.418632	-7.72982	1.07698e-14	3.59794e-12
18	Sobv21196	90.9528	-6.73924	0.874247	-7.70862	1.27181e-14	4.19437e-12
19	Sobv05096	43.13	-5.37405	0.702005	-7.65529	1.92882e-14	6.12556e-12
20	Sobv05097	610.511	-4.88727	0.646146	-7.56373	3.91676e-14	1.18535e-11
21	Sobv15294	1160.66	-2.43044	0.324387	-7.49241	6.76216e-14	1.9767e-11
22	Sobv30650	3729.4	-3.71401	0.498079	-7.45668	8.87276e-14	2.50817e-11
23	Sobv05156	1367.8	-2.08002	0.282426	-7.36485	1.77346e-13	4.60814e-11
24	Sobv02668	720.371	-2.50185	0.341876	-7.318	2.51701e-13	6.28618e-11
25	Sobv34712	215.816	-10.052	1.37387	-7.31656	2.54412e-13	6.29279e-11
26	Sobv24410	90.8971	-9.58429	1.31129	-7.30905	2.69041e-13	6.59124e-11
27	Sobv09865	115.474	-9.04279	1.246	-7.25743	3.94505e-13	8.97781e-11
28	Sobv03703	13405.8	-3.63511	0.504234	-7.20916	5.6297e-13	1.21696e-10
29	Sobv03500	369.482	-3.48429	0.483554	-7.20559	5.7791e-13	1.23885e-10
30	Sobv29097	693.723	-4.99701	0.697852	-7.16057	8.03451e-13	1.68032e-10
31	Sobv05454	14023.6	-3.05879	0.431504	-7.08869	1.35392e-12	2.72095e-10
32	Sobv10798	59.4	-7.33526	1.0371	-7.07286	1.51768e-12	3.00313e-10
33	Sobv24441	221.87	-5.50898	0.781053	-7.05328	1.74755e-12	3.37999e-10
34	Sobv12078	5559.28	-3.81977	0.542811	-7.03702	1.96396e-12	3.77021e-10
35	Sobv14017	245.929	-3.67342	0.52585	-6.98568	2.83488e-12	5.24636e-10
36	Sobv23107	2085.58	-4.80999	0.696848	-6.90249	5.10996e-12	9.12838e-10
37	Sobv37128	107.54	-3.38869	0.491213	-6.89862	5.25095e-12	9.31556e-10
38	Sobv12254	5204.99	-8.02738	1.16442	-6.89388	5.42896e-12	9.56538e-10
39	Sobv02667	953.502	-2.06395	0.300465	-6.8692	6.45644e-12	1.11453e-09
40	Sobv19111	255.919	-4.45559	0.651006	-6.84415	7.69299e-12	1.26855e-09
41	Sobv21140	340.149	-2.70104	0.395975	-6.82123	9.02646e-12	1.47896e-09
42	Sobv02669	1859.47	-2.19085	0.324255	-6.75657	1.41299e-11	2.2437e-09
43	Sobv02658	683.467	-2.31681	0.34398	-6.73532	1.63574e-11	2.55017e-09
44	Sobv37764	745.851	-2.47064	0.367786	-6.71759	1.84758e-11	2.82899e-09
45	Sobv05100	172.822	-4.20338	0.627868	-6.69469	2.16132e-11	3.23243e-09
46	Sobv18435	3062.12	-4.4495	0.665569	-6.68526	2.30517e-11	3.42764e-09
47	Sobv06297	25085	-3.95667	0.593534	-6.66629	2.62359e-11	3.85653e-09
48	Sobv00740	917.342	-4.67477	0.701988	-6.65932	2.75089e-11	3.95329e-09
49	Sobv04811	177.513	-2.83226	0.425638	-6.65416	2.84919e-11	4.07181e-09
50	Sobv06584	94.2115	-10.632	1.59893	-6.64943	2.94223e-11	4.18154e-09
51	Sobv02485	52.2314	-6.28482	0.950674	-6.61091	3.81957e-11	5.22631e-09
52	Sobv03800	254.933	-3.92689	0.596802	-6.57989	4.70787e-11	6.37397e-09
53	Sobv03338	806.132	-4.07682	0.622176	-6.55252	5.65743e-11	7.53555e-09
54	Sobv04057	8219.72	-4.07736	0.623257	-6.54202	6.06951e-11	8.00677e-09
55	Sobv15728	71.5272	-2.55185	0.391919	-6.51117	7.45666e-11	9.73681e-09
56	Sobv02666	1161.41	-2.35055	0.364434	-6.44987	1.11949e-10	1.38813e-08
57	Sobv17748	29.7691	-4.76017	0.745701	-6.38349	1.73102e-10	2.0426e-08
58	Sobv00997	112.574	-6.44047	1.01133	-6.36831	1.91118e-10	2.20463e-08
59	Sobv27062	3613.09	-2.40009	0.376957	-6.36702	1.92738e-10	2.21339e-08
60	Sobv33116	243.528	-4.66586	0.737644	-6.32536	2.52644e-10	2.81342e-08
61	Sobv02235	380.676	-2.52089	0.399001	-6.318	2.64973e-10	2.938e-08
62	Sobv09126	282.122	-2.44195	0.387163	-6.30727	2.83992e-10	3.13537e-08
63	Sobv22734	7031.08	-4.6662	0.746058	-6.25447	3.98863e-10	4.20506e-08
64	Sobv08847	784.736	-7.99374	1.28422	-6.22459	4.82811e-10	5.008e-08
65	Sobv03492	1373.86	-2.29392	0.368919	-6.21794	5.03728e-10	5.1972e-08
66	Sobv10018	18169.7	-5.7015	0.917656	-6.2131	5.19481e-10	5.32395e-08
67	Sobv32692	1732.68	-4.08331	0.657578	-6.20962	5.31125e-10	5.40026e-08
68	Sobv03425	59.2489	-4.77241	0.773651	-6.16868	6.8861e-10	6.83931e-08
69	Sobv18862	236.307	-3.72518	0.604706	-6.16032	7.25976e-10	7.15517e-08
70	Sobv33635	27.4902	-5.57548	0.90532	-6.15857	7.34028e-10	7.18427e-08
71	Sobv12567	2210.76	-6.42342	1.04302	-6.15847	7.34514e-10	7.18427e-08
72	Sobv21989	528.444	-2.43226	0.395365	-6.15194	7.65394e-10	7.45796e-08
73	Sobv22637	113.566	-4.26585	0.700188	-6.09244	1.11201e-09	1.03268e-07
74	Sobv04084	4011.8	-3.91083	0.645871	-6.05513	1.40308e-09	1.27536e-07
75	Sobv34163	2690.58	-6.28718	1.04106	-6.03923	1.5485e-09	1.39767e-07
76	Sobv16760	1261.87	-6.46654	1.08797	-5.94368	2.787e-09	2.43026e-07
77	Sobv00798	12045.6	-2.76761	0.46649	-5.93285	2.97724e-09	2.58642e-07
78	Sobv20086	241.812	-5.70434	0.963451	-5.92074	3.20499e-09	2.71201e-07
79	Sobv32597	1583.9	-2.00318	0.339784	-5.89545	3.73669e-09	3.13103e-07
80	Sobv02410	255.097	-3.28125	0.557625	-5.88433	3.99679e-09	3.2953e-07
81	Sobv08667	285.565	-3.01659	0.51593	-5.84689	5.00834e-09	4.0387e-07
82	Sobv07724	1502.79	-6.06876	1.04045	-5.83283	5.44959e-09	4.32671e-07
83	Sobv13986	357.764	-5.36288	0.919703	-5.83111	5.50612e-09	4.35814e-07
84	Sobv18997	3826.85	-3.75357	0.647574	-5.79636	6.77698e-09	5.25093e-07
85	Sobv15758	110.46	-2.25516	0.389206	-5.79427	6.86203e-09	5.285e-07
86	Sobv04059	28084.5	-4.00765	0.693591	-5.77812	7.55419e-09	5.78345e-07
87	Sobv27202	192.361	-5.34081	0.924859	-5.77473	7.70763e-09	5.88342e-07
88	Sobv08318	12778.5	-3.07107	0.532151	-5.77105	7.87772e-09	5.99546e-07
89	Sobv04058	9033.47	-4.22236	0.732865	-5.76144	8.3398e-09	6.27289e-07
90	Sobv36074	90.4823	-4.0819	0.708742	-5.75936	8.44316e-09	6.31372e-07
91	Sobv28205	469.465	-3.5032	0.608515	-5.75697	8.56387e-09	6.38542e-07
92	Sobv28487	3875.3	-5.51513	0.958751	-5.75241	8.79825e-09	6.54122e-07
93	Sobv13988	443.105	-5.68427	0.988526	-5.75025	8.9112e-09	6.59997e-07
94	Sobv11501	746.117	-2.43591	0.423802	-5.74775	9.0436e-09	6.62785e-07
95	Sobv31690	372.083	-4.88206	0.850417	-5.74078	9.4239e-09	6.88694e-07
96	Sobv35921	102.593	-4.65542	0.814237	-5.71753	1.08087e-08	7.78829e-07
97	Sobv11921	926.133	-3.17708	0.558028	-5.6934	1.24535e-08	8.84956e-07
98	Sobv11981	315.486	-2.26627	0.399669	-5.67037	1.42494e-08	9.89961e-07
99	Sobv27497	1164.2	-2.60402	0.459844	-5.66284	1.48889e-08	1.02957e-06
100	Sobv06179	230.231	-3.78317	0.67442	-5.60951	2.02901e-08	1.3557e-06
101	Sobv10271	260.031	-2.8762	0.514183	-5.59373	2.22241e-08	1.4584e-06
102	Sobv09061	222.507	-2.2971	0.411108	-5.58759	2.30247e-08	1.5071e-06
103	Sobv09594	1614.52	-2.57811	0.461904	-5.58148	2.38474e-08	1.55698e-06
104	Sobv21724	1537.4	-4.35024	0.780381	-5.57451	2.48232e-08	1.61658e-06
105	Sobv24462	3338.93	-4.87462	0.874634	-5.57333	2.49918e-08	1.62346e-06
106	Sobv35570	13981.3	-6.11311	1.1035	-5.53976	3.02883e-08	1.92379e-06
107	Sobv30752	409.682	-2.15835	0.389825	-5.53671	3.08206e-08	1.95052e-06
108	Sobv19473	1176.54	-2.28397	0.412778	-5.53316	3.14516e-08	1.97814e-06
109	Sobv19965	516.187	-4.26496	0.774316	-5.50803	3.62861e-08	2.2438e-06
110	Sobv24459	1590.38	-4.47901	0.815282	-5.49381	3.93348e-08	2.40344e-06
111	Sobv32648	56.5544	-9.93103	1.81176	-5.48143	4.21902e-08	2.53972e-06
112	Sobv09566	128.593	-5.87071	1.07107	-5.48115	4.22562e-08	2.53972e-06
113	Sobv35814	309.219	-2.63453	0.480807	-5.47938	4.26826e-08	2.55937e-06
114	Sobv07336	45.7847	-6.71868	1.23168	-5.45488	4.90073e-08	2.90475e-06
115	Sobv15748	223.146	-2.4741	0.453803	-5.45193	4.98265e-08	2.94652e-06
116	Sobv19856	1773.33	-2.29416	0.421674	-5.44061	5.30983e-08	3.1328e-06
117	Sobv18448	89.9266	-2.87562	0.529439	-5.43146	5.58944e-08	3.253e-06
118	Sobv06601	324.731	-2.86898	0.528718	-5.4263	5.75349e-08	3.3133e-06
119	Sobv15754	241.302	-2.66918	0.491958	-5.42564	5.77482e-08	3.3133e-06
120	Sobv37120	2214.47	-2.62504	0.484481	-5.41825	6.01844e-08	3.44041e-06
121	Sobv16434	4621.16	-2.53525	0.468688	-5.40925	6.32875e-08	3.60179e-06
122	Sobv37117	75.3734	-2.88725	0.534552	-5.40125	6.61792e-08	3.74977e-06
123	Sobv22393	433.909	-3.73272	0.691871	-5.39511	6.84815e-08	3.86532e-06
124	Sobv03553	243.743	-3.83034	0.711235	-5.38548	7.22512e-08	4.05805e-06
125	Sobv29530	140.88	-3.37897	0.627753	-5.38264	7.34025e-08	4.11374e-06
126	Sobv33637	12.7944	-7.66244	1.43035	-5.35704	8.45972e-08	4.67995e-06
127	Sobv20568	123.271	-2.32427	0.435243	-5.34017	9.28593e-08	5.08237e-06
128	Sobv16523	2607.57	-2.30075	0.43183	-5.3279	9.93526e-08	5.40327e-06
129	Sobv06597	911.254	-2.77102	0.520427	-5.32451	1.01227e-07	5.48771e-06
130	Sobv06598	50.1065	-2.4354	0.457518	-5.32306	1.02036e-07	5.51424e-06
131	Sobv19642	444.213	-2.1399	0.402704	-5.31382	1.07353e-07	5.77729e-06
132	Sobv10073	3029.03	-2.60011	0.491089	-5.29457	1.19297e-07	6.36679e-06
133	Sobv11300	69.6732	-3.90939	0.739166	-5.28893	1.23037e-07	6.52602e-06
134	Sobv21087	3220.48	-2.9536	0.558487	-5.28858	1.23267e-07	6.52602e-06
135	Sobv37303	1074.47	-2.29182	0.43381	-5.28301	1.27079e-07	6.69872e-06
136	Sobv19940	7409.55	-3.51147	0.666071	-5.27192	1.35002e-07	7.05725e-06
137	Sobv20710	3050.23	-2.43583	0.462225	-5.26979	1.36581e-07	7.11217e-06
138	Sobv25652	637.058	-2.01324	0.382651	-5.26129	1.43049e-07	7.40402e-06
139	Sobv18998	90.6233	-5.17276	0.983126	-5.26155	1.42848e-07	7.40402e-06
140	Sobv08634	133.769	-3.23798	0.616852	-5.2492	1.52765e-07	7.79708e-06
141	Sobv05554	1315.74	-3.51372	0.670761	-5.23841	1.61965e-07	8.23397e-06
142	Sobv03499	396.814	-2.93761	0.560888	-5.23742	1.62836e-07	8.26192e-06
143	Sobv14768	86.2191	-8.74708	1.67356	-5.22664	1.72622e-07	8.70689e-06
144	Sobv26902	1439.27	-2.82197	0.5401	-5.22489	1.74259e-07	8.77228e-06
145	Sobv34731	371.404	-2.15607	0.414412	-5.20272	1.96393e-07	9.75317e-06
146	Sobv08321	3460.57	-3.36357	0.646548	-5.20236	1.96777e-07	9.75317e-06
147	Sobv21582	23.8874	-6.62818	1.27403	-5.20253	1.96593e-07	9.75317e-06
148	Sobv20914	2355.59	-3.07905	0.592153	-5.19975	1.99558e-07	9.87196e-06
149	Sobv20705	209.309	-3.70118	0.711901	-5.19901	2.00356e-07	9.89245e-06
150	Sobv02659	97.7432	-2.25996	0.436451	-5.17803	2.24237e-07	1.0863e-05
151	Sobv17245	4716.15	-4.95018	0.956416	-5.17576	2.2699e-07	1.09551e-05
152	Sobv17708	1734.54	-4.8951	0.950504	-5.15	2.60485e-07	1.23175e-05
153	Sobv23358	348.024	-3.90316	0.760103	-5.13504	2.82087e-07	1.32416e-05
154	Sobv12676	44.6862	-5.84927	1.1427	-5.11883	3.07431e-07	1.43267e-05
155	Sobv20704	2399.31	-3.46632	0.679233	-5.1033	3.3379e-07	1.53878e-05
156	Sobv20489	19000.9	-3.83029	0.750762	-5.10187	3.36317e-07	1.54766e-05
157	Sobv37760	195.95	-2.80889	0.550733	-5.10027	3.39171e-07	1.55801e-05
158	Sobv20479	66.9732	-2.19733	0.431493	-5.09239	3.53578e-07	1.60981e-05
159	Sobv01219	181.688	-2.56868	0.505928	-5.07717	3.83091e-07	1.72586e-05
160	Sobv23675	119.786	-3.38537	0.667076	-5.07494	3.87626e-07	1.74323e-05
161	Sobv01096	37.9363	-4.75159	0.937601	-5.06782	4.02407e-07	1.7878e-05
162	Sobv11182	80.6977	-4.67631	0.924251	-5.05956	4.20223e-07	1.85417e-05
163	Sobv02259	117.015	-2.73682	0.541286	-5.05615	4.27807e-07	1.88118e-05
164	Sobv33290	2793.41	-2.66561	0.527485	-5.05342	4.33959e-07	1.90173e-05
165	Sobv00515	57.3143	-2.14918	0.425824	-5.04712	4.48518e-07	1.95886e-05
166	Sobv13989	6507.94	-5.03256	0.998721	-5.03901	4.67946e-07	2.02992e-05
167	Sobv31423	132.722	-4.11545	0.816835	-5.03829	4.69719e-07	2.03418e-05
168	Sobv06411	102.575	-3.87637	0.770222	-5.0328	4.83374e-07	2.08629e-05
169	Sobv12384	54.2092	-4.47154	0.88951	-5.02697	4.98296e-07	2.14351e-05
170	Sobv34341	21103.4	-4.99768	0.995076	-5.02241	5.10284e-07	2.16968e-05
171	Sobv29627	3151.29	-2.46368	0.490701	-5.02073	5.14746e-07	2.18504e-05
172	Sobv06310	674.354	-2.8264	0.563824	-5.01291	5.36117e-07	2.26083e-05
173	Sobv20638	40.7063	-9.49799	1.90764	-4.97893	6.3938e-07	2.6472e-05
174	Sobv24762	3834.19	-2.83719	0.570441	-4.97368	6.56946e-07	2.70106e-05
175	Sobv08319	5669.96	-3.25911	0.655285	-4.97357	6.57311e-07	2.70106e-05
176	Sobv16215	59.158	-5.31954	1.07073	-4.96815	6.75955e-07	2.76443e-05
177	Sobv35692	59.8294	-2.64735	0.534104	-4.95662	7.17281e-07	2.90115e-05
178	Sobv14343	476.628	-2.04092	0.412802	-4.94405	7.65158e-07	3.07546e-05
179	Sobv10194	16606.2	-2.2357	0.45334	-4.93162	8.15516e-07	3.2374e-05
180	Sobv34713	17.4508	-8.28369	1.68068	-4.92878	8.2743e-07	3.27209e-05
181	Sobv35430	572.24	-4.87395	0.988846	-4.92892	8.26844e-07	3.27209e-05
182	Sobv01640	52252.9	-2.42542	0.492162	-4.92809	8.30355e-07	3.27561e-05
183	Sobv02670	330.026	-2.096	0.425341	-4.92782	8.3151e-07	3.27561e-05
184	Sobv08580	37.536	-5.86821	1.19418	-4.91399	8.92403e-07	3.46247e-05
185	Sobv01099	370.846	-4.62837	0.942712	-4.90963	9.12489e-07	3.52446e-05
186	Sobv05093	13.1846	-5.92969	1.2087	-4.90582	9.30359e-07	3.5667e-05
187	Sobv01402	1602.82	-4.74278	0.96985	-4.89022	1.00724e-06	3.83287e-05
188	Sobv24064	471.352	-5.64503	1.15537	-4.88591	1.02955e-06	3.90045e-05
189	Sobv09736	14.2023	-7.98731	1.64288	-4.86178	1.16335e-06	4.33085e-05

## Sheet: Data for Figure 6c
Source data for Figure 6c
	id	baseMean	log2FoldChange	lfcSE	stat	pvalue	padj
1	Sobv04149	1182.93	-2.29314	0.172241	-13.3135	1.93164e-40	2.48448e-36
2	Sobv15679	294.506	-4.04274	0.369293	-10.9472	6.85105e-28	2.20296e-24
3	Sobv01080	3236.74	-4.80695	0.50951	-9.43445	3.93036e-21	4.39585e-18
4	Sobv05094	406.973	-4.51979	0.480269	-9.41095	4.91655e-21	5.26972e-18
5	Sobv22667	180.254	-3.68744	0.393577	-9.36905	7.31845e-21	6.97259e-18
6	Sobv00487	155.409	-7.93189	0.879105	-9.02269	1.83527e-19	1.47533e-16
7	Sobv21171	444.064	-2.53369	0.287058	-8.82643	1.08066e-18	7.31548e-16
8	Sobv26016	540.398	-2.60935	0.298879	-8.73048	2.536e-18	1.51712e-15
9	Sobv05095	346.799	-5.06636	0.609604	-8.3109	9.49776e-17	4.21242e-14
10	Sobv08256	471.041	-2.54774	0.31065	-8.2013	2.37808e-16	1.00285e-13
11	Sobv28812	215.487	-5.15189	0.630456	-8.17169	3.04094e-16	1.2617e-13
12	Sobv08627	417.429	-3.63059	0.449248	-8.08147	6.39882e-16	2.49399e-13
13	Sobv00516	494.744	-2.52326	0.314861	-8.01389	1.11135e-15	4.20418e-13
14	Sobv18492	9532.86	-4.24555	0.538627	-7.88217	3.21738e-15	1.18234e-12
15	Sobv06494	95.8749	-10.63	1.35915	-7.82106	5.23784e-15	1.87136e-12
16	Sobv20039	16698.7	-2.93291	0.378434	-7.75011	9.18108e-15	3.10755e-12
17	Sobv03557	111.277	-3.23595	0.418632	-7.72982	1.07698e-14	3.59794e-12
18	Sobv21196	90.9528	-6.73924	0.874247	-7.70862	1.27181e-14	4.19437e-12
19	Sobv05096	43.13	-5.37405	0.702005	-7.65529	1.92882e-14	6.12556e-12
20	Sobv05097	610.511	-4.88727	0.646146	-7.56373	3.91676e-14	1.18535e-11
21	Sobv15294	1160.66	-2.43044	0.324387	-7.49241	6.76216e-14	1.9767e-11
22	Sobv30650	3729.4	-3.71401	0.498079	-7.45668	8.87276e-14	2.50817e-11
23	Sobv05156	1367.8	-2.08002	0.282426	-7.36485	1.77346e-13	4.60814e-11
24	Sobv02668	720.371	-2.50185	0.341876	-7.318	2.51701e-13	6.28618e-11
25	Sobv34712	215.816	-10.052	1.37387	-7.31656	2.54412e-13	6.29279e-11
26	Sobv24410	90.8971	-9.58429	1.31129	-7.30905	2.69041e-13	6.59124e-11
27	Sobv09865	115.474	-9.04279	1.246	-7.25743	3.94505e-13	8.97781e-11
28	Sobv03703	13405.8	-3.63511	0.504234	-7.20916	5.6297e-13	1.21696e-10
29	Sobv03500	369.482	-3.48429	0.483554	-7.20559	5.7791e-13	1.23885e-10
30	Sobv29097	693.723	-4.99701	0.697852	-7.16057	8.03451e-13	1.68032e-10
31	Sobv05454	14023.6	-3.05879	0.431504	-7.08869	1.35392e-12	2.72095e-10
32	Sobv10798	59.4	-7.33526	1.0371	-7.07286	1.51768e-12	3.00313e-10
33	Sobv24441	221.87	-5.50898	0.781053	-7.05328	1.74755e-12	3.37999e-10
34	Sobv12078	5559.28	-3.81977	0.542811	-7.03702	1.96396e-12	3.77021e-10
35	Sobv14017	245.929	-3.67342	0.52585	-6.98568	2.83488e-12	5.24636e-10
36	Sobv23107	2085.58	-4.80999	0.696848	-6.90249	5.10996e-12	9.12838e-10
37	Sobv37128	107.54	-3.38869	0.491213	-6.89862	5.25095e-12	9.31556e-10
38	Sobv12254	5204.99	-8.02738	1.16442	-6.89388	5.42896e-12	9.56538e-10
39	Sobv02667	953.502	-2.06395	0.300465	-6.8692	6.45644e-12	1.11453e-09
40	Sobv19111	255.919	-4.45559	0.651006	-6.84415	7.69299e-12	1.26855e-09
41	Sobv21140	340.149	-2.70104	0.395975	-6.82123	9.02646e-12	1.47896e-09
42	Sobv02669	1859.47	-2.19085	0.324255	-6.75657	1.41299e-11	2.2437e-09
43	Sobv02658	683.467	-2.31681	0.34398	-6.73532	1.63574e-11	2.55017e-09
44	Sobv37764	745.851	-2.47064	0.367786	-6.71759	1.84758e-11	2.82899e-09
45	Sobv05100	172.822	-4.20338	0.627868	-6.69469	2.16132e-11	3.23243e-09
46	Sobv18435	3062.12	-4.4495	0.665569	-6.68526	2.30517e-11	3.42764e-09
47	Sobv06297	25085	-3.95667	0.593534	-6.66629	2.62359e-11	3.85653e-09
48	Sobv00740	917.342	-4.67477	0.701988	-6.65932	2.75089e-11	3.95329e-09
49	Sobv04811	177.513	-2.83226	0.425638	-6.65416	2.84919e-11	4.07181e-09
50	Sobv06584	94.2115	-10.632	1.59893	-6.64943	2.94223e-11	4.18154e-09
51	Sobv02485	52.2314	-6.28482	0.950674	-6.61091	3.81957e-11	5.22631e-09
52	Sobv03800	254.933	-3.92689	0.596802	-6.57989	4.70787e-11	6.37397e-09
53	Sobv03338	806.132	-4.07682	0.622176	-6.55252	5.65743e-11	7.53555e-09
54	Sobv04057	8219.72	-4.07736	0.623257	-6.54202	6.06951e-11	8.00677e-09
55	Sobv15728	71.5272	-2.55185	0.391919	-6.51117	7.45666e-11	9.73681e-09
56	Sobv02666	1161.41	-2.35055	0.364434	-6.44987	1.11949e-10	1.38813e-08
57	Sobv17748	29.7691	-4.76017	0.745701	-6.38349	1.73102e-10	2.0426e-08
58	Sobv00997	112.574	-6.44047	1.01133	-6.36831	1.91118e-10	2.20463e-08
59	Sobv27062	3613.09	-2.40009	0.376957	-6.36702	1.92738e-10	2.21339e-08
60	Sobv33116	243.528	-4.66586	0.737644	-6.32536	2.52644e-10	2.81342e-08
61	Sobv02235	380.676	-2.52089	0.399001	-6.318	2.64973e-10	2.938e-08
62	Sobv09126	282.122	-2.44195	0.387163	-6.30727	2.83992e-10	3.13537e-08
63	Sobv22734	7031.08	-4.6662	0.746058	-6.25447	3.98863e-10	4.20506e-08
64	Sobv08847	784.736	-7.99374	1.28422	-6.22459	4.82811e-10	5.008e-08
65	Sobv03492	1373.86	-2.29392	0.368919	-6.21794	5.03728e-10	5.1972e-08
66	Sobv10018	18169.7	-5.7015	0.917656	-6.2131	5.19481e-10	5.32395e-08
67	Sobv32692	1732.68	-4.08331	0.657578	-6.20962	5.31125e-10	5.40026e-08
68	Sobv03425	59.2489	-4.77241	0.773651	-6.16868	6.8861e-10	6.83931e-08
69	Sobv18862	236.307	-3.72518	0.604706	-6.16032	7.25976e-10	7.15517e-08
70	Sobv33635	27.4902	-5.57548	0.90532	-6.15857	7.34028e-10	7.18427e-08
71	Sobv12567	2210.76	-6.42342	1.04302	-6.15847	7.34514e-10	7.18427e-08
72	Sobv21989	528.444	-2.43226	0.395365	-6.15194	7.65394e-10	7.45796e-08
73	Sobv22637	113.566	-4.26585	0.700188	-6.09244	1.11201e-09	1.03268e-07
74	Sobv04084	4011.8	-3.91083	0.645871	-6.05513	1.40308e-09	1.27536e-07
75	Sobv34163	2690.58	-6.28718	1.04106	-6.03923	1.5485e-09	1.39767e-07
76	Sobv16760	1261.87	-6.46654	1.08797	-5.94368	2.787e-09	2.43026e-07
77	Sobv00798	12045.6	-2.76761	0.46649	-5.93285	2.97724e-09	2.58642e-07
78	Sobv20086	241.812	-5.70434	0.963451	-5.92074	3.20499e-09	2.71201e-07
79	Sobv32597	1583.9	-2.00318	0.339784	-5.89545	3.73669e-09	3.13103e-07
80	Sobv02410	255.097	-3.28125	0.557625	-5.88433	3.99679e-09	3.2953e-07
81	Sobv08667	285.565	-3.01659	0.51593	-5.84689	5.00834e-09	4.0387e-07
82	Sobv07724	1502.79	-6.06876	1.04045	-5.83283	5.44959e-09	4.32671e-07
83	Sobv13986	357.764	-5.36288	0.919703	-5.83111	5.50612e-09	4.35814e-07
84	Sobv18997	3826.85	-3.75357	0.647574	-5.79636	6.77698e-09	5.25093e-07
85	Sobv15758	110.46	-2.25516	0.389206	-5.79427	6.86203e-09	5.285e-07
86	Sobv04059	28084.5	-4.00765	0.693591	-5.77812	7.55419e-09	5.78345e-07
87	Sobv27202	192.361	-5.34081	0.924859	-5.77473	7.70763e-09	5.88342e-07
88	Sobv08318	12778.5	-3.07107	0.532151	-5.77105	7.87772e-09	5.99546e-07
89	Sobv04058	9033.47	-4.22236	0.732865	-5.76144	8.3398e-09	6.27289e-07
90	Sobv36074	90.4823	-4.0819	0.708742	-5.75936	8.44316e-09	6.31372e-07
91	Sobv28205	469.465	-3.5032	0.608515	-5.75697	8.56387e-09	6.38542e-07
92	Sobv28487	3875.3	-5.51513	0.958751	-5.75241	8.79825e-09	6.54122e-07
93	Sobv13988	443.105	-5.68427	0.988526	-5.75025	8.9112e-09	6.59997e-07
94	Sobv11501	746.117	-2.43591	0.423802	-5.74775	9.0436e-09	6.62785e-07
95	Sobv31690	372.083	-4.88206	0.850417	-5.74078	9.4239e-09	6.88694e-07
96	Sobv35921	102.593	-4.65542	0.814237	-5.71753	1.08087e-08	7.78829e-07
97	Sobv11921	926.133	-3.17708	0.558028	-5.6934	1.24535e-08	8.84956e-07
98	Sobv11981	315.486	-2.26627	0.399669	-5.67037	1.42494e-08	9.89961e-07
99	Sobv27497	1164.2	-2.60402	0.459844	-5.66284	1.48889e-08	1.02957e-06
100	Sobv06179	230.231	-3.78317	0.67442	-5.60951	2.02901e-08	1.3557e-06
101	Sobv10271	260.031	-2.8762	0.514183	-5.59373	2.22241e-08	1.4584e-06
102	Sobv09061	222.507	-2.2971	0.411108	-5.58759	2.30247e-08	1.5071e-06
103	Sobv09594	1614.52	-2.57811	0.461904	-5.58148	2.38474e-08	1.55698e-06
104	Sobv21724	1537.4	-4.35024	0.780381	-5.57451	2.48232e-08	1.61658e-06
105	Sobv24462	3338.93	-4.87462	0.874634	-5.57333	2.49918e-08	1.62346e-06
106	Sobv35570	13981.3	-6.11311	1.1035	-5.53976	3.02883e-08	1.92379e-06
107	Sobv30752	409.682	-2.15835	0.389825	-5.53671	3.08206e-08	1.95052e-06
108	Sobv19473	1176.54	-2.28397	0.412778	-5.53316	3.14516e-08	1.97814e-06
109	Sobv19965	516.187	-4.26496	0.774316	-5.50803	3.62861e-08	2.2438e-06
110	Sobv24459	1590.38	-4.47901	0.815282	-5.49381	3.93348e-08	2.40344e-06
111	Sobv32648	56.5544	-9.93103	1.81176	-5.48143	4.21902e-08	2.53972e-06
112	Sobv09566	128.593	-5.87071	1.07107	-5.48115	4.22562e-08	2.53972e-06
113	Sobv35814	309.219	-2.63453	0.480807	-5.47938	4.26826e-08	2.55937e-06
114	Sobv07336	45.7847	-6.71868	1.23168	-5.45488	4.90073e-08	2.90475e-06
115	Sobv15748	223.146	-2.4741	0.453803	-5.45193	4.98265e-08	2.94652e-06
116	Sobv19856	1773.33	-2.29416	0.421674	-5.44061	5.30983e-08	3.1328e-06
117	Sobv18448	89.9266	-2.87562	0.529439	-5.43146	5.58944e-08	3.253e-06
118	Sobv06601	324.731	-2.86898	0.528718	-5.4263	5.75349e-08	3.3133e-06
119	Sobv15754	241.302	-2.66918	0.491958	-5.42564	5.77482e-08	3.3133e-06
120	Sobv37120	2214.47	-2.62504	0.484481	-5.41825	6.01844e-08	3.44041e-06
121	Sobv16434	4621.16	-2.53525	0.468688	-5.40925	6.32875e-08	3.60179e-06
122	Sobv37117	75.3734	-2.88725	0.534552	-5.40125	6.61792e-08	3.74977e-06
123	Sobv22393	433.909	-3.73272	0.691871	-5.39511	6.84815e-08	3.86532e-06
124	Sobv03553	243.743	-3.83034	0.711235	-5.38548	7.22512e-08	4.05805e-06
125	Sobv29530	140.88	-3.37897	0.627753	-5.38264	7.34025e-08	4.11374e-06
126	Sobv33637	12.7944	-7.66244	1.43035	-5.35704	8.45972e-08	4.67995e-06
127	Sobv20568	123.271	-2.32427	0.435243	-5.34017	9.28593e-08	5.08237e-06
128	Sobv16523	2607.57	-2.30075	0.43183	-5.3279	9.93526e-08	5.40327e-06
129	Sobv06597	911.254	-2.77102	0.520427	-5.32451	1.01227e-07	5.48771e-06
130	Sobv06598	50.1065	-2.4354	0.457518	-5.32306	1.02036e-07	5.51424e-06
131	Sobv19642	444.213	-2.1399	0.402704	-5.31382	1.07353e-07	5.77729e-06
132	Sobv10073	3029.03	-2.60011	0.491089	-5.29457	1.19297e-07	6.36679e-06
133	Sobv11300	69.6732	-3.90939	0.739166	-5.28893	1.23037e-07	6.52602e-06
134	Sobv21087	3220.48	-2.9536	0.558487	-5.28858	1.23267e-07	6.52602e-06
135	Sobv37303	1074.47	-2.29182	0.43381	-5.28301	1.27079e-07	6.69872e-06
136	Sobv19940	7409.55	-3.51147	0.666071	-5.27192	1.35002e-07	7.05725e-06
137	Sobv20710	3050.23	-2.43583	0.462225	-5.26979	1.36581e-07	7.11217e-06
138	Sobv25652	637.058	-2.01324	0.382651	-5.26129	1.43049e-07	7.40402e-06
139	Sobv18998	90.6233	-5.17276	0.983126	-5.26155	1.42848e-07	7.40402e-06
140	Sobv08634	133.769	-3.23798	0.616852	-5.2492	1.52765e-07	7.79708e-06
141	Sobv05554	1315.74	-3.51372	0.670761	-5.23841	1.61965e-07	8.23397e-06
142	Sobv03499	396.814	-2.93761	0.560888	-5.23742	1.62836e-07	8.26192e-06
143	Sobv14768	86.2191	-8.74708	1.67356	-5.22664	1.72622e-07	8.70689e-06
144	Sobv26902	1439.27	-2.82197	0.5401	-5.22489	1.74259e-07	8.77228e-06
145	Sobv34731	371.404	-2.15607	0.414412	-5.20272	1.96393e-07	9.75317e-06
146	Sobv08321	3460.57	-3.36357	0.646548	-5.20236	1.96777e-07	9.75317e-06
147	Sobv21582	23.8874	-6.62818	1.27403	-5.20253	1.96593e-07	9.75317e-06
148	Sobv20914	2355.59	-3.07905	0.592153	-5.19975	1.99558e-07	9.87196e-06
149	Sobv20705	209.309	-3.70118	0.711901	-5.19901	2.00356e-07	9.89245e-06
150	Sobv02659	97.7432	-2.25996	0.436451	-5.17803	2.24237e-07	1.0863e-05
151	Sobv17245	4716.15	-4.95018	0.956416	-5.17576	2.2699e-07	1.09551e-05
152	Sobv17708	1734.54	-4.8951	0.950504	-5.15	2.60485e-07	1.23175e-05
153	Sobv23358	348.024	-3.90316	0.760103	-5.13504	2.82087e-07	1.32416e-05
154	Sobv12676	44.6862	-5.84927	1.1427	-5.11883	3.07431e-07	1.43267e-05
155	Sobv20704	2399.31	-3.46632	0.679233	-5.1033	3.3379e-07	1.53878e-05
156	Sobv20489	19000.9	-3.83029	0.750762	-5.10187	3.36317e-07	1.54766e-05
157	Sobv37760	195.95	-2.80889	0.550733	-5.10027	3.39171e-07	1.55801e-05
158	Sobv20479	66.9732	-2.19733	0.431493	-5.09239	3.53578e-07	1.60981e-05
159	Sobv01219	181.688	-2.56868	0.505928	-5.07717	3.83091e-07	1.72586e-05
160	Sobv23675	119.786	-3.38537	0.667076	-5.07494	3.87626e-07	1.74323e-05
161	Sobv01096	37.9363	-4.75159	0.937601	-5.06782	4.02407e-07	1.7878e-05
162	Sobv11182	80.6977	-4.67631	0.924251	-5.05956	4.20223e-07	1.85417e-05
163	Sobv02259	117.015	-2.73682	0.541286	-5.05615	4.27807e-07	1.88118e-05
164	Sobv33290	2793.41	-2.66561	0.527485	-5.05342	4.33959e-07	1.90173e-05
165	Sobv00515	57.3143	-2.14918	0.425824	-5.04712	4.48518e-07	1.95886e-05
166	Sobv13989	6507.94	-5.03256	0.998721	-5.03901	4.67946e-07	2.02992e-05
167	Sobv31423	132.722	-4.11545	0.816835	-5.03829	4.69719e-07	2.03418e-05
168	Sobv06411	102.575	-3.87637	0.770222	-5.0328	4.83374e-07	2.08629e-05
169	Sobv12384	54.2092	-4.47154	0.88951	-5.02697	4.98296e-07	2.14351e-05
170	Sobv34341	21103.4	-4.99768	0.995076	-5.02241	5.10284e-07	2.16968e-05
171	Sobv29627	3151.29	-2.46368	0.490701	-5.02073	5.14746e-07	2.18504e-05
172	Sobv06310	674.354	-2.8264	0.563824	-5.01291	5.36117e-07	2.26083e-05
173	Sobv20638	40.7063	-9.49799	1.90764	-4.97893	6.3938e-07	2.6472e-05
174	Sobv24762	3834.19	-2.83719	0.570441	-4.97368	6.56946e-07	2.70106e-05
175	Sobv08319	5669.96	-3.25911	0.655285	-4.97357	6.57311e-07	2.70106e-05
176	Sobv16215	59.158	-5.31954	1.07073	-4.96815	6.75955e-07	2.76443e-05
177	Sobv35692	59.8294	-2.64735	0.534104	-4.95662	7.17281e-07	2.90115e-05
178	Sobv14343	476.628	-2.04092	0.412802	-4.94405	7.65158e-07	3.07546e-05
179	Sobv10194	16606.2	-2.2357	0.45334	-4.93162	8.15516e-07	3.2374e-05
180	Sobv34713	17.4508	-8.28369	1.68068	-4.92878	8.2743e-07	3.27209e-05
181	Sobv35430	572.24	-4.87395	0.988846	-4.92892	8.26844e-07	3.27209e-05
182	Sobv01640	52252.9	-2.42542	0.492162	-4.92809	8.30355e-07	3.27561e-05
183	Sobv02670	330.026	-2.096	0.425341	-4.92782	8.3151e-07	3.27561e-05
184	Sobv08580	37.536	-5.86821	1.19418	-4.91399	8.92403e-07	3.46247e-05
185	Sobv01099	370.846	-4.62837	0.942712	-4.90963	9.12489e-07	3.52446e-05
186	Sobv05093	13.1846	-5.92969	1.2087	-4.90582	9.30359e-07	3.5667e-05
187	Sobv01402	1602.82	-4.74278	0.96985	-4.89022	1.00724e-06	3.83287e-05
188	Sobv24064	471.352	-5.64503	1.15537	-4.88591	1.02955e-06	3.90045e-05
189	Sobv09736	14.2023	-7.98731	1.64288	-4.86178	1.16335e-06	4.33085e-05
